# Supplementary material for: A revised view on the evolution of glutamine synthetase isoenzymes in plants
Source: Plant J. 2022 Mar 9;110(4):946–60. doi: 10.1111/tpj.15712 (PMC9310647; doi:10.1111/tpj.15712)
Supplement: Supplementary file 7 — Table S2. List of primers used for RT‐qPCR experiments on CrGS2 cloning. [file TPJ-110-946-s003.xlsx]

## Sheet: Hoja1
Table S2. List of primers used for RT-qPCR experiments CrGS2 cloning.
Gene	Organism	Primer name	Sequence (5’ → 3’)	Primer sense
GbGS1b.1	Ginkgo biloba	Gb_GS1b.1-F	GATTGTTTGCCATGAATGAGGGT	Forward
GbGS1b.1	Ginkgo biloba	Gb_GS1b.1-R	ATTCCACAAACAATGCAGCATC	Reverse
GbGS1b.2	Ginkgo biloba	Gb_GS1b.2-F	TCTCGTTGAATAAGCAGACCACA	Forward
GbGS1b.2	Ginkgo biloba	Gb_GS1b.2-R	ATTGTTCTCTTCTCAAACGCGC	Reverse
GbGS1b.3	Ginkgo biloba	Gb_GS1b.3-F	GCTTGTGGAATAATGAGGTTCGT	Forward
GbGS1b.3	Ginkgo biloba	Gb_GS1b.3-R	GTCTCCGCAAACAGGCAATATC	Reverse
GbGS1a	Ginkgo biloba	Gb_GS1a-F	GTCGCCCTGCATCCAACATG	Forward
GbGS1a	Ginkgo biloba	Gb_GS1a-R	TGAAGCACTCACGATTATGGCT	Reverse
GbGS2	Ginkgo biloba	Gb_GS2-F	ACTAACTGGAAAGCACGAGACT	Forward
GbGS2	Ginkgo biloba	Gb_GS2-R	GCCTTTTCCTTGCTTCTCTGTT	Reverse
Saposin-like aspartyl protease	Ginkgo biloba	Gb_1135-F	AGTGTTCTTGTTCGACATTCCA	Forward
Saposin-like aspartyl protease	Ginkgo biloba	Gb_1135-R	GCATTTGTAGCCAGCACTTTGA	Reverse
Myosin heavy chain-related	Ginkgo biloba	Gb_13291-F	TGAAAGCAGAAGTCTCCACATGA	Forward
Myosin heavy chain-related	Ginkgo biloba	Gb_13291-R	CAATGCTTCCCTTGCCTCAAAC	Reverse
RNA binding protein	Ginkgo biloba	Gb_27526-F	GAACACAAGCAAATCTCCTCTTTC	Forward
RNA binding protein	Ginkgo biloba	Gb_27526-R	TGCATCTATCGTGACCCAAGAG	Reverse
MgGS1b.1	Magnolia grandiflora	Mg_GS1b.1-F	GCCCACCACATTATCTTCTTCA	Forward
MgGS1b.1	Magnolia grandiflora	Mg_GS1b.1-R	TTGCCTCACAGACCCACTAAAA	Reverse
MgGS1b.2	Magnolia grandiflora	Mg_GS1b.2-F	TGAAGGACTTACAAAATACACCGG	Forward
MgGS1b.2	Magnolia grandiflora	Mg_GS1b.2-R	GCAGCCACCCAGTTTGAAAATA	Reverse
MgGS1b.3	Magnolia grandiflora	Mg_GS1b.3-F	GGGCCTGAATTTCCATTGGTTT	Forward
MgGS1b.3	Magnolia grandiflora	Mg_GS1b.3-R	CCTGCCTCTCTACAACCTCAAA	Reverse
MgGS1a	Magnolia grandiflora	Mg_GS1a-F	TGTCAAGAGAAAGCTTCCCTGT	Forward
MgGS1a	Magnolia grandiflora	Mg_GS1a-R	CAACACTCAAGGTAAATGCCCA	Reverse
MgGS2	Magnolia grandiflora	Mg_GS2-F	TGACCCACCCCTTCTATATTATCA	Forward
MgGS2	Magnolia grandiflora	Mg_GS2-R	TGCCAATCAAACAAACACCCA	Reverse
Actin	Magnolia grandiflora	Mg_Actin-F	CCATCACCGGAATCAAGCACAATA	Forward
Actin	Magnolia grandiflora	Mg_Actin-R	CAAGGCCAACAGGGAGAAAATGAC	Reverse
RNA binding protein	Magnolia grandiflora	Mg_27526-F	TGATGGCTGATAATTGGTGGTGA	Forward
RNA binding protein	Magnolia grandiflora	Mg_27526-R	GGCTATGTGATGGAGTGGGTC	Reverse
PpGS1a	Pinus pinaster	Pp_GS1a-F	ATCGAGGAGCTTCAGTTAGAG	Forward
PpGS1a	Pinus pinaster	Pp_GS1a-R	TGGTCGTCTCAGCAATCATAGA	Reverse
PpGS1b	Pinus pinaster	Pp_GS1b-F	CCCAATTGTTTGTGGGGGATA	Forward
PpGS1b	Pinus pinaster	Pp_GS1b-F	CTGAATGACAAACTAGACACTG	Reverse
Saposin-like aspartyl protease	Pinus pinaster	Pp_1135-F	AGTATGCTAAGGAATCGTGCCT	Forward
Saposin-like aspartyl protease	Pinus pinaster	Pp_1135-F	GTCCATAATTACACACGAACAGA	Reverse
CrGS2	Cyscas revoluta	GS2_F4	TCGGGATTGGACATTCGTAGCAAGGCTAGA	Forward
CrGS2	Cyscas revoluta	GS2_R5	AGCGAGAGCACCACGCCTGCCAT	Reverse
CrGS2	Cyscas revoluta	GS2_F9	ATGTCGCAGGCATTGGTA	Forward
CrGS2	Cyscas revoluta	GS2_R4	TCTAGCCTTGCTACGAATGTCCAATCCCGA	Reverse
