# Supplementary material for: A revised view on the evolution of glutamine synthetase isoenzymes in plants
Source: Plant J. 2022 Mar 9;110(4):946–60. doi: 10.1111/tpj.15712 (PMC9310647; doi:10.1111/tpj.15712)
Supplement: Supplementary file 9 — Data S1. GS nucleotide sequences used to perform the phylogenetic analyses. [file TPJ-110-946-s009.txt]

>EcGLNA
ATGCTGAACGAGCACGAAGTGAAGTTTGTTGATTTGCGCTTCACCGATACCAAAGGTAAAGAACAGCACGTCACTATCCCTGCTCATCAGGTGAATGCCGAATTCTTCGAAGAAGGCAAAATGTTTGACGGCTCCTCGATTGGCGGCTGGAAAGGCATTAACGAATCCGATATGGTGCTGATGCCAGACGCATCCACCGCAGTGATTGACCCGTTCTTCGCCGATTCTACCCTGATTATCCGTTGCGACATCCTTGAACCTGGCACCCTGCAAGGCTATGACCGTGACCCGCGCTCTATTGCGAAGCGCGCTGAAGATTACCTGCGTTCTACTGGCATTGCCGACACCGTACTGTTCGGGCCAGAACCTGAATTCTTCCTGTTCGATGACATCCGTTTCGGATCGTCTATCTCCGGTTCCCACGTTGCTATCGACGATATCGAAGGTGCATGGAACTCCTCCACCCAATATGAAGGTGGTAACAAAGGTCACCGTCCGGCAGTGAAAGGCGGTTACTTCCCGGTTCCGCCGGTAGACTCAGCTCAGGATATTCGTTCTGAAATGTGTCTGGTGATGGAACAGATGGGTCTGGTAGTTGAAGCTCATCACCACGAAGTCGCTACCGCAGGTCAGAACGAAGTGGCTACCCGCTTCAATACCATGACCAAAAAAGCTGACGAAATTCAGATCTACAAATATGTCGTGCACAACGTGGCGCACCGTTTCGGTAAGACCGCGACCTTTATGCCAAAACCGATGTTCGGTGATAACGGTTCCGGTATGCACTGCCACATGTCGCTGTCTAAAAACGGCGTCAACCTGTTTGCTGGCGACAAATACGCAGGTCTGTCTGAACAGGCACTGTACTACATTGGCGGCGTAATCAAACACGCTAAAGCGATTAACGCCCTGGCAAACCCGACCACCAACTCTTACAAGCGTCTGGTCCCGGGCTACGAAGCACCGGTAATGCTGGCTTACTCTGCGCGTAACCGTTCTGCGTCTATCCGTATTCCGGTGGTTTCTTCTCCGAAAGCACGTCGTATCGAAGTACGTTTCCCGGACCCGGCGGCTAACCCGTACCTGTGCTTTGCTGCCCTGCTGATGGCCGGTCTTGATGGCATCAAGAACAAGATCCATCCGGGCGAAGCCATGGACAAAAACCTGTATGACCTGCCGCCAGAAGAAGCGAAAGAGATCCCACAGGTTGCAGGCTCTCTGGAAGAAGCACTGAACGAACTGGATCTGGACCGCGAGTTCCTGAAAGCTGGTGGCGTGTTCACGGATGAAGCGATCGATGCGTACATCGCTCTGCGTCGCGAAGAAGATGACCGCGTGCGTATGACTCCGCATCCGGTAGAGTTTGAGCTGTACTACAGCGTCTAA
>ChrGLN1
ATGGGTTGCAGCGCTTCAGTTGATGCAAAAGTGCGTGCTCCTGGATCAGAAGCTATCTGTAAACCCGCCAAGCAATCCAACGAGGGCTCGGCGCATAGTGTTGGCTCCAGCAGAAGTGGGGACGCTGTCGTCATAATTACACCAATCGCACAATCGAACTCGCCCAGGTCTTCGGCGGTCGGCTTGAGTCGGGAAGCTTCGAGCAAAGTGCCCGCAGCATCCGTCAAGATAAACAACAGGCGACAAAGTGCTGACAGGCAAGCAGCAGCCTCCTCACACACGCACAATTCTTTACTCTGCTGCCTGTCCACTCGCCTGTCCAACTACTACCAGTCGGGGATTTCTTCTCCTGAAGGTCTAACCATGGCCGCGGGATCTGTTGGCGTCTTCGCCACCGATGAGAAGATTGGCAGCCTGCTGGACCAGTCCATCACGCGCCACTTTCTGTCGACTGTGACCGACCAGCAGGGCAAGATCTGTGCCGAGTATGTGTGGATCGGCGGCTCCATGCACGACGTGCGCTCCAAGTCGCGCACCCTGTCCACCATCCCCACGAAGCCCGAGGACCTGCCCCACTGGAACTACGACGGCTCCTCCACCGGCCAGGCCCCCGGCCACGACTCAGAGGTCTATCTCATTCCCCGCTCCATCTTCAAGGACCCCTTCCGCGGCGGCGACAACATCCTGGTCATGTGCGACTGCTACGAGCCGCCCAAGGTCAACCCCGACGGCACCCTGGCCGCGCCCAAGCCGATCCCCACGAACACCCGCTTTGCCTGCGCCGAGGTGATGGAGAAGGCCAAGAAGGAGGAGCCCTGGTTCGGCATTGAGCAGGAGTACACGCTGCTCAACGCCATCACCAAGTGGCCGCTGGGCTGGCCCAAGGGCGGCTACCCCGCCCCCCAGGGCCCCTACTACTGCTCGGCCGGCGCCGGCGTGGCCATCGGCCGCGACGTGGCGGAGGTGCACTACCGCCTGTGCCTGGCCGCGGGCGTTAACATCAGCGGCGTGAACGCCGAGGTGCTGCCCAGCCAGTGGGAGTACCAGGTGGGCCCGTGCGAGGGCATCACCATGGGCGACCACATGTGGATGAGCCGCTATATCATGTACCGCGTGTGCGAGATGTTCAACGTGGAGGTCTCGTTCGACCCCAAGCCCATCCCCGGCGACTGGAACGGCTCCGGCGGCCACACCAACTACTCCACTAAGGCCACCCGCACCGCGCCCGACGGCTGGAAGGTCATCCAGGAGCACTGCGCCAAGCTGGAGGCGCGCCACGCCGTGCACATCGCCGCCTACGGCGAGGGCAACGAGCGCCGCCTGACCGGCAAGCACGAGACCAGCAGCATGAGCGACTTCAGCTGGGGCGTGGCCAACCGCGGCTGCTCCATCCGCGTGGGCCGCATGGTGCCGGTGGAGAAGTCGGGCTACTATGAGGACCGCCGGCCTGCCTCCAACCTGGACGCCTACGTCGTCACCCGCCTCATCGTGGAGACCACCATCCTTCTGTAA
>ChrGLN2.2
ATGGCCGTCTCGATGCGTCTGAACACCCAGGTATCTGGCCGTGCCACTGGCGCTCCTCGCCAGGGCCGTCGCCTGACGGTGCGCGTCCAAGCCTATGGCATGAAGGCCGAGTACATCTGGGCGGATGGCAACGAAGGCAAGGCCGAGAAGGGCATGATCTTCAACGAGATGCGCTCGAAGACCAAGTGCTTCGAGGCTCCCCTTGGCCTGGACGCCTCGGAGTACCCCGACTGGTCGTTCGATGGCTCGTCCACCGGCCAGGCTGAGGGCAACAACTCGGACTGCATCCTGCGCCCCGTGCGCGTGGTGACCGACCCCATCCGCGGTGCCCCCCACGTGCTGGTGATGTGCGAGGTGTTCGCCCCCGATGGCAAGCCCCACTCCACCAACACCCGCGCCAAGCTCCGCGAGATCATTGACGACAAGGTCACTGCCGAGGACTGCTGGTACGGCTTCGAGCAGGAGTACACCATGCTGGCCAAGACCTCTGGCCACATCTACGGCTGGCCCGCTGGCGGCTTCCCTGCTCCCCAGGGCCCCTTCTACTGCGGTGTGGGCGCTGAGTCCGCCTTCGGCCGCCCCCTGGCTGAGGCCCACATGGAGGCCTGCATGAAGGCCGGTCTGGTCATCTCCGGCATCAACGCCGAGGTGATGCCCGGCCAGTGGGAGTACCAGATCGGCCCCGTCGGCCCTCTGGCCCTGGGCGACGAGGTGATGCTGTCCCGCTGGCTGCTGCACCGCCTGGGCGAGGACTTCGGCATTGTGTCGACCTTCAACCCCAAGCCCGTGCGCACCGGTGACTGGAACGGCACTGGCGCCCACACTAACTTCTCGACCAAGGGCATGCGCGTGCCCGGCGGCATGAAGGTGATTGAGGAGGCCGTGGAGAAGCTGTCCAAGACCCACATCGAGCACATCACCCAGTACGGCATTGGCAACGAGGCGCGCCTGACCGGCAAGCACGAGACCTGTGACATCAACACCTTCAAGCACGGTGTGGCTGACCGCGGCTCTTCCATCCGCATTCCCCTGCCCGTCATGCTCAAGGGCTACGGCTACCTGGAGGACCGCCGCCCCGCTGCCAACGTCGACCCCTACACCGTGGCGCGCCTGCTGATCAAGACCGTGCTCAAGGGCTAA
>ChrGLN2.1
ATGGCGTTCGCTCTGCGTGGTGTTACCGCTAAGGCCTCGGGCCGCACTGCTGGCGCCCGCTCGTCGGGCCGCACCCTGACGGTGCGCGTCCAGGCCTATGGCATGAAGGCTGAGTACATCTGGGCGGATGGCAACGAGGGCAAGCCTGAGAAGGGCATGATCTTCAACGAGATGCGCTCGAAGACCAAGTGCTTCGAGGCCCCCCTGGGCCTGGACGCCTCGGAGTACCCCGACTGGTCGTTCGATGGCTCGTCCACCGGCCAGGCTGAGGGCAACAACTCGGACTGCATCCTGCGCCCCGTGCGCGTGGTGACCGACCCCATCCGCGGTGCCCCCCACGTGCTGGTGATGTGCGAGGTGTTCGCCCCCGATGGCAAGCCCCACTCCACCAACACCCGCGCCAAGCTCCGCGAGATCATTGACGACAAGGTCACTGCCGAGGACTGCTGGTACGGCTTCGAGCAGGAGTACACCATGCTGGCCAAGACCTCTGGCCACATCTACGGCTGGCCCGCTGGCGGCTTCCCTGCTCCCCAGGGCCCCTTCTACTGCGGTGTGGGCGCTGAGTCCGCCTTCGGCCGCCCCCTGGCTGAGGCCCACATGGAGGCCTGCATGAAGGCCGGTCTGGTCATCTCCGGCATCAACGCCGAGGTGATGCCCGGCCAGTGGGAGTACCAGATCGGCCCCGTCGGCCCTCTGGCCCTGGGCGACGAGGTGATGCTGTCCCGCTGGCTGCTGCACCGCCTGGGCGAGGACTTCGGCATTGTGTCGACCTTCAACCCCAAGCCCGTGCGCACCGGTGACTGGAACGGCACTGGCGCCCACACTAACTTCTCGACCAAGGGCATGCGCGTGCCCGGCGGCATGAAGGTGATCGAGGAGGCCGTGGAGAAGCTGTCCAAGACCCACATCGAGCACATCACCCAGTACGGCATTGGCAACGAGGCGCGCCTGACCGGCAAGCACGAGACCTGCGACATCAACACCTTCAAGCACGGTGTGGCTGACCGCGGCTCTTCCATCCGCATTCCCCTGCCCGTCATGCTCAAGGGCTACGGCTACCTGGAGGACCGCCGCCCCGCTGCCAACGTCGACCCCTACACCGTGGCGCGCCTGCTGATCAAGACCGTGCTCAAGGGCTAA
>CsuGSLN1.1
ATGACAGCCCCAGTCGTGTTCGGGACCACCGGGACCATCTCTTCTCTGTTGGACACTTCACTTCTGCCTCGCTTCCTAGCTCTTCCCCAGAATGGGAAAATAGCTGTCGAATACGTGTGGATTGGAGGCTCGGGATCTGACTTACGTTCCAAGACAAGATGCCTGGACAAGATTCCTAAGTCTCCAGAGGATTTGCCTGTGTGGAACTACGACGGATCCTCAACTGGGCAGGCACCCGGGGACGATTCGGAGGTTTTCCTCGTGCCTCGGAGAATTTTCAAGGACCCCTTCCGCGGCGGGGACAACATTATTGTCATGGCCGATGCGTACGAGCCACCGAGGGACATCGATGGAAAGCACATCGACATGAAGGCCATTCCCACAAACACCCGCTTGGCATGCGCGGAGGTCATGAAGAAGGCCGAGGCCGAGGAACCCTGGTTCGGCATTGAGCAGGAGTACACGCTGCTGAACGCGACGACCAAGTGGCCGCTGGGCTGGCCGGAGTGCGGCTTCCCAGGCCCCCAGGGCCCCTACTACTGCTCGGCCGGCGCGGGGGCGGCCATCGCGCGCGACATCGTGGAGGCGCACCTCAAGGCATGCATGTACGCCGGCGTCAAGATCTCCGGCGTCAACGCCGAGGTCATGCCCGCGCAGTGGGAATTCCAGGTGGGCCCGTGCGTGGGCATTGACATGGGCGACGAGCTGTGGATGGCTCGCTACCTTCTGCTGCGCCTGGCGGAGCTGTACAACATCGAGGTCACCTTTGACCCCAAGCCCATCCCCGGCGACTGGAACGGCGCCGGAGGCCACACCAACTTCTCCACCAAGGGCACCCGCGCCGCCCCCGGCGGGTGGGAGGAGATCCAGAAGCAGATCGCGAAGCTGGAGAAGCGCCATGCGGTGCACATTGCCAGCTACGGAGAGGGCAACGAGCGGCGCCTGACCGGCAAGCACGAGACCTCCTCCATGCACGACTTCAGCTGGGGAGTTGCGAACCGCGGCGCGTCGATCCGCGTGGGCCGCTCGGTGCCGGTGGAGAAGAGCGGCTACTACGAGGACCGCCGCCCCTCCTCCAACCTGGACCCCTACGTCGTCACCCGCCTCATTGTGGAGACCACCCTGCTCAAGTGA
>CsuGSLN2
ATGTCGGTTTCAATGCGCCCCTCCGCCTTCTGTGGCAGCCGCAACATGACTGCCAAGGCCAACTACGCCGTCCAGCCCGTGGTTGTACGCGCCAACCGCTCGCAGAGGCGGAGGTGTTGCATCGTCATCAGTGCTTACGCACAGAGGGCTGAGTACATCTGGGCTGATGGTCTGGAGGGGAGCCCCGCCAAGGGCACCGTGTTCAACGAGATGCGCTCCAAGACAAAGGTCATCCAGCAGCCGATCACCACCTTCGAGCCCAAGGACTTCCCCGACTGGTCATTCGATGGCTCCTCCACCGGCCAGGCCGAGGGCAACAACTCCGACTGCATCCTCAACCCCGTGGCGGTCTACCCCGACCCCATCCGCGGAGGAGACGACGTGCTGATTGTGTGCGACGTGCTCAACCCGGACGGCACCCCCCACGACACCAACACCCGCGCCCAGCTGGTGGAGCTCCTCACTCCAGACGTGGTCGCGGAGCAGCCCCTCTACGGCTTCGAGCAGGAGTACACGATGCTGAACAAGTCTGGGCAGGTGTACGGCTGGCCCAACGGCGGCTTCCCCTTCCCCCAGGGCCCCTTCTACTGCGGTGTCGGCTCAGAGTCCGTCTATGGCCGCCCCCTGGCCGAGGCCCACATGGACGCTTGCATCAAGGCGGGCCTGATCATCAGCGGCATCAATGCTGAGGTGATGCCTGGGCAGTGGGAGTTCCAGATCGGCCCCGTGGGCCCCACCGAGGTGGGTGACCAGGTCATGGCCGCCCGCTGGCTGCTGCACCGCCTCGGAGAGAACTTCGGCATCGTCTCCACCTTCGCCCCCAAGCCCGTCAAGGGTGACTGGAACGGCACTGGCGCGCACACCAACTTCTCCACGGAGTCCATGCGCAACGAGGGCGGCATGAAGGCCATCCTGGAGGCCATCGAGCGCCTGTCCAAGACCCACCCCGAGCACATCAGCCAGTACGGCACCGGCAACGAGGAGCGCCTGACCGGCAAGCACGAGACGTGCGACATGAACACCTTCAGGTATGGTGTGGCTGACCGCGGCTCGTCCATCCGCATCCCCCTCCCAGTCCAGCTGAAGGGCTATGGCTACCTTGAGGACAGAAGGCCTGCTGCCAATGTGGACCCTTACACTGTGGCGCGCCTTCTTATCAAGACCATCCTCAAGTGA
>CsuGSLN1.2
ATGGCTGATCCGAACGTGTTAAGCCAGTTCTTGTCTCTGCCTCAAGGAGAAAAAGTCATTGCTGAATACATATGGCTTGGAGGAACTGGAAAGGATCTCAGATCGAAGACAAAAGTGCTAGACAGGAAACCCTCTTCCATTGCTGATGTGCCAATGTGGAGCTGCGACGGCTCGTCGTGCTTCTTCAAGGAGGCCAAAATGACCTACAGCGAGATATTACTAGTGCCAAAGGCCATGTACACCTGCCCCTTCTTGGGCAGCCCAAACCTTCTGGTCTTGGCGGAGGCATACCAGACTCCCAACAACACTGAAACGCCCACCAACGGATCTGATCTGCCTGCTCTACAACCTGGCATGTGCCTGCGCAGGGCGGCATGTGCCGCTGTGATGGCCCAGGTGGAAGAGCAGGACCCCTGGTTTGGCATCGAGCAGGAGTACTACATTCTTGACCCTGCCACAAAGTGGCCCCTGGGATGGTCCGGCTACTTTGACCCCCAGAATCAAATTCAATTGTCCTTTGGGCTGCAGTTTGCGACGGGTCCGTTCTTCTGCACGCCGGGCACGGGCGCGTTTGCGGGCCGGGAAGTTGCAATGGCGCACCTGAAGGCATGCGTGGCGGCCGGCATCCGCATCGGCGGCGTCAACAGTGAGGGCATGCTTGGCCAGAACGAGTACCAGGTGGGGCCCTGCAGGGGCATTGAGATGGGCGATGAGCTGATCATCAGCCGCTACATCCTCATGCGCATCGGCGAGCTATTCAATGTCATCATCAGCTTTGAGCCCAAGCCCATCCCAAACACTAACGCAGGCACGGGAGGGCACACAAATTACAGCACAAAGGCCACGCGCACGAAGGGCTCCGGCTGGGAGGCAATCCAGCAGTATGCAAAGCTGCTGGAATCACGGCACAAGGAGCACATGGCGGCTTACGGTGGCGCTGATCGGCTGCTGGGCGCTTACTATGCGCCCAGCGCCAATGAATTCAGGTGGGGTGTGGGGGACCGCGGAGCTTCGGTGCGAGTGGGCAATTTGGTGCCCCTGCAAAAATGCGGGTACATGGAGGACAGGAGGCCCTCTGGTGACCTGGACCCTTATGTGGTCACCCGGATGCTGGTCGAGACAACTCTGCTGCTTCAATAG
>CsuGSLN1.3
ATGGATTCTATGTTAGCGAGTCACTTTGCTGGCCTGTCCACACGGGGCAAAGTGATGGCGGAGTACGTCTGGCTTGGAGGCTCCGGCTCCGACCTGCGGTCGGCGACCAAGGTGCTGTCGTTCAAGCCCAGCAGCCCTGCGGACGTCCCGCTCTGGACGTGTGATGGCGTGGCGACTGGTCAGGAGGACGGCCCGTGCTCCGTCGTGTATCTGAAAGCCCGCAGTATCCACCCCGACCCGCTAAGGGGTGGCGACCACATCCTGGTGCTCTGCGACACATTCCAGGCTCCCTCCGTGGAGGCGGACGTGGGCTCGCCAGAGCTCCACCCACATCCCACGAACAATCGGGCGCCCTGCGATCGCGTCATGCGGGCGGCAGCGGCTAGCCAGCCAGTGTTCAGTTGCCACCAGCAGTATACACTGCTGAACCCAGAGACCTGCTGGCCAATAGGATGGCCGGAGCGAGCCACTGGAGCCACATCGTCTAGCCAGTCTTATTGCGGCACAGGCACTGGAGTAGCTGTGGGGCGAGAGTTCGCGGAAACGCACTTGAGATCATGTCTGCATGCTGGCCTCCGTGTATCTGGAACAATGCCTGATGCTGTACCCGGTCAGTGGTCCTACCAAGTGGGACCATGTAGGGGCATTGAACTAGCGGACCACCTATGGCTATCACGCTACCTATTGCTGAGATTGTCTGAGCAGTTCAAGGTTATTGCCTCTACAGACCCCAAACCAGTGCCAGGGGATTGGTCGGGCAATGGAGCGGCAGTGAAATTCAGCACTAAGGAGACTAGGGAGGAAGGCAAGGGCTGGTTTGTCATCCAAGAACATCTCAGGCGCCTACAACATACGCACATGCAGCACATGGTGGCATATGGCGTGGGCAATGCCAAGCGCTGGCAGGGGCCCTGCAGCAAGGCAGCTCAGAGCGGCTCTCTGCTTGACTTCACTGTGGGCATGGAGAACAGAAACGCCTCCATTCGCATACCCCACTCTGTGCTCCTGCAGAAGCGCGGCTGGTACGAGGATCGGCGACCTTCTTCAAACATGGATCCTTATCTGGTGACCATGCTGCTAGTGTGCACCACCCTGCAGATGCCATTGCCCATGACTGATGGCAAGCCTGCAGCTCCGTGCGCCAGGTGA
>TsGLN2
ATGGCTGCCGCCGCGATGTCTACCGTCTCTCTGGCGTCGAAGGCCTCCTTCGGTGCCCGTACCTCTTCCTTCACGGGCCAGAAGCCCACCTTTCGCGCCACTCTCCGAACGGTGAATGGCCGCCGCTGCCTAATGGTGTCTGCAGAGATGCAGAAGTGCGAGTACATCTGGGCCGATGGCAATGAGGGCACCGAGTCCAAGGGCATGGTGTTCAATGAGATGCGCTCCAAGACCAAAGTGTTGCCCAAGGCCATCACTTCTGGCAACCCCAAGGACTTCCCTGATTGGTCCTTCGATGGCTCTTCCACCGGGCAGGCAGAGGGTAACAACTCGGACTGCATCTTGGACCCTGTCGCAGTCTACCCCGACCCCATCCGCGGCGCTCCTCATGTGCTCGTCATGTGCCAGGTGATGACGCCTGACCAAGAGCCTCATGAGACCAACACGCGCGCACCACTCCAGGAGCTGATGAGTGATGAGGTGGTCAAGCTTGCGCCTCTGTTCGGGTTCGAGCAGGAGTACACCATGCTGCAGAAGGACGGCCGCCCATACGGCTGGCCCATGGGTGGCTACCCCGCTCCTCAGGGGCCCTTCTACTGTGGCGCCGGTGCGGAGTCTGTGTATGGCCGCCCGCTGGCGGAGGCGCACATGGATGCTTGCATCAAGTGTGGCCTCACCATCAGCGGCATCAACGCGGAGGTTATGCCTGGGCAGTGGGAGTACCAGATCGGGCCTGTCGGCCCATTGGAGCTTGGTGACATGGTGATGGTGTCGCGCTGGCTGCTGCACCGCCTGGGTGAGGAGTTCGGCATCGTGACTACCTTCTTCCCCAAGCCTGTCAAGGGTGACTGGAATGGTACTGGCGCTCATACCAACTACTCCACCGAGCCCATGCGCAACCCGGGCGGTATGAAGGCCATCGATGACGCCATCGAGCGGCTATCCAAGACGCATGCGGAGCACATTAGCCAGTACGGCACCGGTAACGAGGAGCGCCTTACCGGCAAGCATGAGACCTGCGACATGAACACTTTCCGCTCTGGTTTTGCTGACCGCGGCGCATCCATTCGCATCCCCCTGCCAGTGCAGCTGAAGGGCTACGGCTACCTTGAGGACCGCCGCCCCGCGGCGAACGTTGACCCCTACACCGTCGCCCGCCTCCTCATTAAGTCTACCCTTACCTAA
>TsGLN1
ATGGCCGAAGAGAAGTACACGCTCCCGCCATGCTTCGGCACGGTGGAGAAGATCGGAGCGCTGTTCGACCCGTCCATCCGGCGGGAGTTCATGAGCCTGGACCAGGGCGGCGCCATAACGGTGGAGTACGTTTGGATCGGCGGCACCGGGCAGGACCTGCGCTCCAAGACGCGAACCATCACCAAGCCCGTGTCCAAGGCTTCCGAGCTTCCGAACTGGAACTACGATGGCTCATCCTGCGGGCAAGCCCCCGGCGAAGACTCCGAAGTCTACCTGGTTCCTCGTCAGATATACAAGGACCCCTTCCGTCCCGGTTTCGGCAATCTGATGGTGATGTGTGACGCTTACGAGCCGCCTCGCCTGGAGAAGGACGGCACAGTGACCGAGATGAAGCCGATCCCCACGAACACGCGCGCGCCCTACGCGGATGTGATGAAGAAGGCGGAGGCATACGAACCCTGGTTTGGCATCGAGCAGGAGTACACTCTGCTTAACGCCACCACCAAGTGGCCTCTCGGCTGGCCCACCTGCGGTTTCCCCGGCCCTCAGGGTCCCTACTACTGCTCCGCCGGCGCCGGCGCGGCCATCGCTCGTGACATCGTCGAGGCTCACTACAAAGCCTGCCTCTACGCGGGCATCCAGATCTCGGGCGTCAACGCGGAGGTCATGCCCGCACAGTGGGAGTACCAGGTGGGCCCTTGCGTGGGCGAGAAGATGGGCGACGACCTGTGGATGAGCCGCTACGTGCTTTACCGTTTGGGTGAAATGTACAATGTGTCGGTGAGCTTCGACCCCAAGCCCGTCCCGGGTGACTGGAATGGCGCGGGTGGGCACACCAACTACTCAAACACCCTCACGCGCGCGGAGGGAACGGGCTGGGCCGCCATCCAGGAGCAGTGCGACAAGCTGGGGAAGCGGCATGCGGTGCACATTGCGGAGTATGGCGAGGGCAATGAGCGGCGCCTGACGGGCAAGCACGAGACGTCGTCTATGAGCGACTTCTCCTGGGGGGTCGCTAACCGCGGCTGCTCCATTCGTGTCGGACGCATGGTGCCCGTTGAGAAGTGTGGCTACTACGAGGACCGCCGCCCAGCCTCCAACCTCGACCCCTACGTTGTATGCCGCCTCATTGTGGAGACCACTCTCCTCCTGTAA
>UpGLN1
ATGGAGATCCCTGTTGTGTACGGAACTACTGGGAGCATTTCCGCCCTGCTCGATGGCGCTATCTCCCGGGATTTCATCAATAATTTGACAGACATTGGGGGCAAGTGCGTCGCGGAGTATGTCTGGATTGGCGGTACTGGCCAGGATCTTCGCTCCAAGGCTAGGACCCTCGACAAGAAGCCCGAGAAAGTGGAGGAGCTCCCCACATGGAACTACGATGGTTCCTCTACCGGTCAAGCTCCGGGAGATGACTCCGAGGTCTTCCTGATCCCGCGGGCAATCTACAAGGACCCATTCCGCGGAGGTGACAACATCCTGGTGATGTGCGACGCGTACGTGCCCCCGAAGGTCAAGGACGATGGCACCGTCGGGGAGCCAGAGGCGATTCCGACCAACACCCGAGCTGCCTGTGCCGATGCGATGAAGAAGGTCGAGGCCGAGGAGCCATGGTTCGGCATCGAGCAGGAGTACACCCTCCTCGACGCCACCACGAAGTGGCCCCTCGGGTGGCCGAAGAATGGCTACCCGGGGCCGCAGGGGCCGTACTACTGCTCCGCGGGAGCGGGGTGCTCTATCGGGCGCGAGCTCGTGGAGGCGCACTACCGCGCCTGCCTCTTCGCCGGCATCAAGATCTCGGGCATCAACGCGGAGGTGATGGCGTCCCAGTGGGAGTACCAGGTCGGGCCGTGCACGGGCATCACGATGGGCGACGAGCTGTGGATGTCCAGGCACGCCCCCTCCTCTCCTGGCCCACAGCACAGCACAGCACAGCACAGCGCAGCGCTCGAACCGTACATTCTGTACCGCATCGGCGAGCTCTTCAACGTTGAGGTCACCCTCGACCCGAAGCCCATCCCGGGCGACTGGAACGGCGCCGGCGGCCACACCAACTACTCCACCAAAGCCACCCGCACCGCGCCCGGCGGCTACGACGAAATCGTGAAGCACTGCAAGAAGCTTGAGAAGACGCACGCCCTGCACATCGCGGAGTACGGCGAGGGCAACGAGCGCCGCCTCACCGGCAAGCACGAGACGTCGTCGATGAACGACTACAGCTTCGGCGTCGCGAATCGCGGCTGCTCGATCCGCATCGGCCGCATGGTGCCCGTCGACAAGTGCGGCTACTACGAGGACCGCCGCCCCGCCTCCAACCTCGACCCCTACATCGTCACCCGCCTCCTCGTCGAGTCGACCCTCATCAACTAG
>UpGLN2
ATGCTCGCCGCTACCGCAATCTCAAGCAGGGCCAGGGGAGGAATTTCTCTCAAGGCTGGCAGCCGCCGTCAAGGCGTCGTAGTGCGTGCTGCCCAAAAGGCAGAGTACATTTGGTTTGATGGTCTAGAGGGTGACGAGTCCAAGGGCGTTTCCTTCAATGAGATGCGTGCCAAGACCAAGTGCATCCCTGAGCCGATCACTTCCGGTAACCCCGCAGACTTTCCGAACTGGTCCTTTGATGGGTCCTCCACCGGACAAGCTGAGGGAAACAACTCTGATTGCATTCTACAGCCTGTGCGCATCACGCCCGACCCAATCCGCGGCGGCGACTCCGTGATGGTCCTGTGTGAGGTCCTCAACCCAGATGGAACTCCTCATGAGACCAATTACCGTTCCACCCTTGTTGAGCAGATCACCTCGGACGTGCTGGAGCAGGAGTGCCTGTTTGGATTCGAGCAGGAATATACAATGATGGACGGCCAGAGTGTGCATGGCTGGCCTGAGAAGGGTTACCCTGCTCCCCAGGGCCCTTTCTACTGTGGTGTGGGCAGCGAGTCCGTGTATGGCCGCGCTCTCGTTGAGGAGCACCTGGACGCCTGCATCCAGGCTGGCCTCACCATTTCAGGCATCAACGCTGAGGTCATGCCTGGCCAGTGGGAGTTCCAGATCGGCCCTGCAGGCCCACTTGACATGCCTGACGAGGTCATGCTTGCACGATACTTGCTGTACCGCCTGGGTGAGAAATACGGCATTGCCTGCACTCTTGCTCCCAAGCCGATCAAGGGGGATTGGAATGGTGCTGGTGCACACACCAACTACTCCACAAAGGCCATGCGTGAGGACGGTGGCATGGCAGCTATCGAAGAGGCTATCAAGAAGCTTGAGAAGACCCACATGGAGCATATCAGCCAATACGGGAGTGACAATGATCAGCGCCTGACTGGCAAGCATGAGACATGCGACATGAATACCTTCCGGTATGGCGTTGCTGACCGGGGTTCCTCCATTCGTATTCCTTTGCCTGTGTCACTGGCTGGGAAGGGATACCTAGAGGACCGCCGCCCAGCTGCCAATGTCAATCCCTACACTGTAGCTCGCCTGCTTATCAAGAGCACGTTCAGCTAA
>CaGLN1.2
ATGGTTGGGACAATGAAACAAACGATTTGCGACCAGCATGTCACCAGGCAATTTATGGAGCTTCCAACGCACGGCAAGATCCAGGCTGAGTACATCTGGCTGGGTGGCTCCATTTGGGACATCCGGTCCAAGACAAAGACGTTGACAGAGGTCCCCAAGTCTCCTGATGACCTTCCGTTATGGAATTACGATGGCAGCAGCACGGGTCAGGCCCCCGGCGACGATTCCGAGGTTTACCTCAAACCGAGGGCCATCTATCCGGACCCCTTCCGCCGCGGTGACAACATCCTGGTGATGTGCGATGCCTACATCCCCCTCAAGCCTGGTCAGGAAGGAGACATGAAGCCCATCCCCACCAACACGCGCCTCGCGTGCATGGAGGTCATGGAGAAAGCCGCCAAGCATGTGCCTTGGTTTGGCATCGAACAGGAGTACACACTGAAGGATGCTCAGACAGGCTGGCCGCTTGGCTGGCCTACCAACGGCTTCCCAGGAGCTCAAGGTCCGTACTACTGCGGTGTGGGGACGGGCAAAGCCATTGCGCGCGACGTGGTCGAGGCGCACTACAAGGCCTGCCTGTACGCCAACATCAACATCTCTGGCATCAATGCGGAAGTGATGCCTTCGCAGTGGGAGTACCAAGTGGGCCCCTGTGTCGGCATTGACTCCGGCGATCAGTTGTGGATGTCACGGTACATCATGCTGCGCGTTGCTGAGATGTATGATGTCATTGTCGACTTCGATCCCAAGCCCATTCCTGGAGACTGGAATGGAGCTGGCTGTCACACCAACTACAGCACCATTGAAACTCGCACTGCCCCCGGCGGTTTCGATGCCATCCAGAAACAGATCGAAAAGCTTGCAGCGAAGCACAAGGAGCACATACTGGTGTATGGAGAGGGTAATGAGAGGCGTCTGACCGGCAAGCATGAGACCGCTTCCATTGACAAGTTTGGCTGGGGTGTTGCTGATCGCGGCAAGTCTATCAGAGTCGGCCGGGCCGTACCGCTGGATGACTGTGGCTACTACGAAGACAGGCGACCAGCTTCAAACATGGACCCTTATCAGGTCACGCGCATGATAGCACAGACCACCCTGCTGGACGATTGA
>CaGLN2
ATGGTGGCCGCAGCCATGACCGCCGCGGTGGCCGTGGCGCCCGCATTGCAGAGCGCCAGGCGCGCCTTCGCCGGCCAGGCTCTGCCCACAGTGCTGCACAGCAAGAAGAGGCTGAGCAGGCGCAGCATGTCCATTGTGGCTGGGCTTGCGCAGCGCCTGGAATACATCTGGTCTGACGGCCAGGAGGGTCAGCCCAGCAAGGGCATGCTCTTCAACCAGATGCGCTCCAAGACCAAAGTCGTTCAGAAGCCCCTCTCTATCGGCAACGAGCCCAGCTTCCCCGAATGGTCCTTTGATGGCTCCAGCACTGGACAGGCTGAGGGCAGCTTCTCCGACTGCATCCTGAAGCCTGTTTTCTCGTGTACGGATCCCATCCGAGGCGGACACGATCTGCTGGTGCTGTGCGAGGTGTTGACGGCAGAAGGCGTCCCGCACGCGACCAACTCGCGCGCAAAGGTGCGGGACCTCCTCAAGGACGAGAGCGTGGCCGCGGAGGAGACCCTCTTCGGCTTCGAGCAGGAGTACACCATGCTGGACAAGAGGGGGAAGGTGTTCGGCTGGCCCGAGAGCGGCTACCCCGCCGCCCAGGGACCCTTCTACTGCGGTGTTGGCCTTGAGTCTGTCTATGGCCGCCCCCTCGCAGAAGCCCACATGGACGCCTGCATCAAGGCGGGTCTGAAGATCAGTGGTATCAATGCTGAGGTGCTTCCGGGTCAGTGGGAGTTCCAGATTGGTCCCGCGGGGCCGCTGGAAGTGGGTGACCACGTTATGATTGCGCGGTGGCTGCTTCACCGTCTCGGCGAGGACATGGGCATCAACGCCACATTCGATGCCAAGCCTGTACCTGGCGACTGGAACGGCACTGGTGGACACACCAACTACTCCACCAAGACCATGCGCGCAGAGGGCGGCATCGCCGCCATCAATGCTGCCATTGAGAAGCTCTCCAAGAAGCACCCCGAGCACATCAAGGTGTACGGTGTGGGCAACGAGAGGCGTCTCACCGGCAAGCATGAGACCGCCAACATCAACACCTTCAAGTCAGGTGTTGCCGACCGAGGAGCGTCCATCCGCATCCCCCTTCCCGTGTCACTCGAGGGCAAGGGCTACCTTGAAGACAGGCGCCCCGCTGCCAACGTTGATCCCTATGTTGTTGCTGGCATGCTCATCAAGACCACCTTGACCTAA
>CaGLN1.1
ATGGCCGCGGGATCTGTTGGCGTCTTCGCCACCGATGAGAAGATTGGCAGCCTGCTGGACCAGTCCATCACGCGCCACTTTCTGTCGACTGTGACCGACCAGCAGGGCAAGATCTGTGCCGAGTATGTGTGGATCGGCGGCTCCATGCACGACGTGCGCTCCAAGTCGCGCACCCTGTCCACCATCCCCACGAAGCCCGAGGACCTGCCCCACTGGAACTACGACGGCTCCTCCACCGGCCAGGCCCCCGGCCACGACTCAGAGGTCTATCTCATTCCCCGCTCCATCTTCAAGGACCCCTTCCGCGGCGGCGACAACATCCTGGTCATGTGCGACTGCTACGAGCCGCCCAAGGTCAACCCCGACGGCACCCTGGCCGCGCCCAAGCCGATCCCCACGAACACCCGCTTTGCCTGCGCCGAGGTGATGGAGAAGGCCAAGAAGGAGGAGCCCTGGTTCGGCATTGAGCAGGAGTACACGCTGCTCAACGCCATCACCAAGTGGCCGCTGGGCTGGCCCAAGGGCGGCTACCCCGCCCCCCAGGGCCCCTACTACTGCTCGGCCGGCGCCGGCGTGGCCATCGGCCGCGACGTGGCGGAGGTGCACTACCGCCTGTGCCTGGCCGCGGGCGTTAACATCAGCGGCGTGAACGCCGAGGTGCTGCCCAGCCAGTGGGAGTACCAGGTGGGCCCGTGCGAGGGCATCACCATGGGCGACCACATGTGGATGAGCCGCTATATCATGTACCGCGTGTGCGAGATGTTCAACGTGGAGGTCTCGTTCGACCCCAAGCCCATCCCCGGCGACTGGAACGGCTCCGGCGGCCACACCAACTACTCCACTAAGGCCACCCGCACCGCGCCCGACGGCTGGAAGGTCATCCAGGAGCACTGCGCCAAGCTGGAGGCGCGCCACGCCGTGCACATCGCCGCCTACGGCGAGGGCAACGAGCGCCGCCTGACCGGCAAGCACGAGACCAGCAGCATGAGCGACTTCAGCTGGGGCGTGGCCAACCGCGGCTGCTCCATCCGCGTGGGCCGCATGGTGCCGGTGGAGAAGTCGGGCTACTATGAGGACCGCCGGCCTGCCTCCAACCTGGACGCCTACGTCGTCACCCGCCTCATCGTGGAGACCACCATCCTTCTGTAA
>KnGLN2
ATGGCGTCTTCTGTGGCTGCGAGGGCTAGCACCAGCGCATTGGGGCTGGCGCGGGCCGGGTGCGCTGAAAAGGGGGCCGTCAGGCAGAATGCAGTCCCTGTCAGGGCATCAGGGCTTACCTCGCAGTTCTCTGGCGTCAAGATTGCCGAGTCCTTCGGACGTAGCAGCAGCTTCACGCGGAATGAGGTCGCTGCTGAGGTCAGCGCAAAGAGCGCACAGGGCAAAAGGACTGTTGCGACCAGGGCTCAGGGCCCTGTCGTTGCCGAGTTGGCCCAGCGGGCAGAATACATCTGGTCCGATGGTGCTGAGGGCACAAAGGGGATCAAGTTCAACGAGCTGCGCGCGAAGACCAAGGTCATCCCCAAGGCAATCACCACAAACAACCCCAAGGACTTCCCGCAGTGGTCTTTCGATGGCTCCAGCACCGGGCAGGCCGAGGGCCACTTCTCCGACTGCATCCTGAACCCCGTGTACGTCACCAACGACCCCATCCGGGGGGGTAACAACGTGCTCGTCCTGTGTGAGGTCCTGACCCCCCAGGGCGAGCCCCACTCCACCAACACCCGCCGCAAGATCGCCGACCTCCTGACCCCCGAGGTGCTCGCAGAGGAGACGCTTTTTGGGTTTGAGCAGGAATACACCATGCTTTCAAAGACCGGGCAGATCTATGGGTGGCCCGCAAACGGGTTCCCCGAACCCCAGGGCCCCTTCTACTGTGGTGTTGGCCAGGAGTCCGTCTACGGGAGGCCCCTGGCGGAGGCGCACATGGACGCTTGCATCAAGGCCGGTCTCAGAATCTCTGGTATCAACGCTGAGGTCATGCCCGGCCAATGGGAGTTCCAGATCGGACCTGCTGGCCCTCTTGAGGTTGGCGACCACGTCCAGATTGCCAGGTGGCTGCTGAACAGGCTCGGCGAGGACTACGGGATCACCATCACCCTGGAGCCCAAGCCGATCCAGGGCGACTGGAACGGCACCGGCGCGCACACCAACTACTCCACCAAGAGCATGCGTGAGGAGGGCGGCATCAAGGCGATCCACGAGGCCATCGAGAAGCTGAGCAAGAAGCACAGGGAGCACATCATGGTGTACGGCATCGGAAACGAGAAGCGGTTGACGGGCAAGCACGAGACGGCCAACATTGACACCTTCCGGTCCGGTGTTTCCGACCGTGGCGCGTCCATCCGTATCCCGCTCGGGGTGTCGATCGAGGGCAAGGGCTACCTCGAGGACCGGCGGCCGGCGGCCAATGTCGACCCGTATGTTGTTGCTGGGAAGCTGATTGAGACCACCCTTGCCAAGTAA
>KnGLN1
ATGGCCACCTTGGCGGATCTTATGAATATGGATCTTGAGAAGGAAGGAGTCACCAAGATCATTGCGGAGTATGTTTGGATCGGTGGGCACAAGTTGGATCTAAGAAGTAAAGCCAGAACGCTCGAGGGCCCAGTAACCGACCCTTCCAAGCTCCCAGACTGGAACTACGATGGATCCAGCACGGGTCAGGCCCCCGGAGACGATAGTGAGGTCATCCTCAAGCCGCAGGCTATTTACCGGGATCCTTTCAGGAAGGGCGCTAACATCCTGGTGATGTGCGACACCTACACCCCTGGTGGCGAGCCCCTGCCAACCAACCACAGATTTGCCGCTGCTGAGGTCTTGGAGAAGGTCAAGGAGCATGTGCCCTGGTTTGGGATTGAGCAGGAGTACACCCTGTATCAGGCCGGCACCAACTGGCCCCTCGGCTGGCCAAAGGGCGGCTACCCAGGTCCTCAGGGCCCGTACTATTGCGGAGTTGGCGCAGACAAGGCTTGGGGCCGTGAGATTGTGAATGCGCACTACAAGGCATGCCTGTACGCGGGCATCAACATCAGCGGAATTAACGGGGAGGTCATGCCCGGACAGTGGGAGTACCAGGTTGGCCCCTGTGTCGGAATCGATTCCGGCGACCAGCTGTGGATGTCTCGCTACCTTCTCGAGCGGGTAACGGAGATGGCGGACGTCGTGTTGACTCTTGACCCCAAGCCGATCCCTGGGGACTGGAACGGTGCTGGTTGCCACACCAACTACAGCACCAAGGAGATGCGCGAGAAGGGCGGCATGGCGGCCATCGAGGAGGCGATCAGCAAGCTGGCGATCAAGCACGTGGAGCACATCGAGTGCTACGGCGAGGGCAACGAGCGCCGCCTGACGGGCAAGCACGAGACCGCGTCCATGGAGTCCTTCTCGTGGGGCGTCGCCAACCGGGGTGCGTCGATCCGCGTCGGGCGCGACACCGCGCAGAAGGGGTACGGCTATTTCGAGGACCGGCGGCCCGCGTCCAACATGGACCCCTACATCGTGACCGCCAAGATCGCGGAGACCACCATCCTTTTCGACCCCAAGGACCACCCGCTGCCCAAGTCATCGGACAAGCCCCTTTCGCACGTCCCGGCCCCCCACCTTTAG
>KnGLNA
ATGCTCAGTGTTCCGGACCTTGAGGGGAAAGTGAAGTCTGGGGAGATTGACACCGTGATCGTGGGGATGACTGACATGTATGGTCGCATGGTCGGTAAGAGGTATGATGCAGAGTTCTTTCTGGAGTTCGCTGTGAAGGAGGGCACGCACGCCTGCTCCTACTTGCTGGCGACAGACATGGACATGGAGACAGTGCCCGGATACAAGATTGCAAATTGGGCAACAGGGTATGGGGACGACCACCTCCAGCCCGATCTTCGGACGCTTCGGACGTGTAGCTGGCTGGAGAAGACGGCGCTTGTCCTGTGTGACGTCCAGACTGAGAGCCACGAGCTAGCAGGCCACGCTCCAAGGTCCATTCTGCAGCGCCAGGTTGCGGAAGCCAAGAAGCTGGACTGTCAGCCCATGGCGGCGACAGAAGTTGAGTACTACCTCTATCAAGACTCGTTTGAGGATGCCTACAAGAAGCGGTATGCCGGCTTGAGTGCTGTGGGGTGGCATCGAGAGGACTACCACATTCTGCAGGGCACCCGCGAGGAGTTCTTCAACGGTACCGCGCGGCGCCACCTGGCGGCGTCCGGCGTGCCGGTGGAGAACAGCAAGGGCGAGTTCGGGCTCGGGCAGCACGAGCTGAACGTTAAGTACTCTGATGCGCTCGATATGGCGGACCGCCACGTGGTGTACAAGCAGTGCCTGAAGGAAGTCGCGGAGAGCATGGGCGTCAGCGTGACGTTCATGGCGAAGCCGCACGTGGACCAGGCCGGGTCGTCGTGCCACGTGCACATGAGCCTGTGGCGGGACGGCAAGAACGCGTTCGTTGGGGACAAGCAGCTCGGGCCCATCAGCAACTGCAGCGACGAGTTCAAATGGTTCCTGGGCGGCTGGATGAAGTACACGCCGGAGCTGATGGTCTTCTATGCGCCCACCGTCAACAGCTACAAGCGCTTCCAGTCTGGCTCGTGGGCGCCCACCAAGATTGCGTGGAGCAAAGATAACCGAACGGCGCCGTTCCGGATCGTCGGGTCGGGAAAGGGCCTGCGGATAGAGTGCCGCCTGCCCGGGGCCGACTGTAACCCTTACCTCGGTTTGGCGGCCGGGTTAGCGTCGGGTTTGGAAGGGATACGGAGCAAGATCGAACCGCCGCCCCCGATTACGGGTGACGTGTACACGTCGGAGAGTGAGCTCTTGTCCATACCGCAGACGTTGAGAGAAGCAATAGACGTGTTTGCGAAGAGCGAGTTTGCGGGCAAGATGCTGACGGAGACGGTGCGGGAGCACTACGCGCACTTTTACCGGACAGAGCAGCGGGCGTTTGACAGGGCGGTGACCGACTGGGAAAAGATTAGGTACTTCGAACAGATTTAG
>CgGLN1.2
ATGGCAACAATGATCAATGCCGCGGCTCTCTGCCTGAATGCACCAGCATTCGGAGTGCAGAGGGAAGCATTGCCACAGGGCAAGCTTACTTCAAGTTTCCTTGTCAGGAGCAGGACGAACCAGGGTTCCTTGATGGCTTCGCGGTCTGCTTCTAGGGGCTATGCTCAACAAGGAAGGCCCAGAATCTTGAAAGTCGAAGCATCCAACATGGAGGCTCTTGACTCGCTGCTCAAGCTCGAAATGCCGGCAGGAGAGAAGAGCTTCATTGCTGAATACGTCTGGATTGGCGGCACTGGACTGGACTTGAGGAGCAAGGCGCGGACCATTTCGAAGCCAGTAAAGTCTGCTGCTGATCTTCCCAAGTGGAACTACGATGGGTCTAGCACTGGCCAGGCGCCAGGAGATGACAGTGAAGTGATCCTCTATCCCCAGGCAATGTACAAGGACCCATTCCGTGGAGGCAACCATGTCCTGGTCATGTGTGACTGCTACACCCCTGCGGGAGACGCCATCCCCACCAACAAGCGGGCATCTGCAGCCAAAGTGTTTGGGCAAGTGGCAGAGCATGCCCCATGGTTTGGCATTGAGCAGGAGTACACTCTCTTCACCACTGACAACTGGCCGCTAGGCTGGCCAGCAAAGCCCCAGTACCCTCCCCCTCAGGGCCCCTACTACTGTGGCGTGGGTGCTGATAAGGTGTGGGGCAGGGAGATTGTGGACGCACATTACAAGGCCTGCCTGTATGCCGGAATCACAATCAGTGGCACCAACGGGGAGGTTATGCCTGGTCAGTTTGAGTACCAAGTCGGCCCATGTGTTGGCATCGATTCAGGCGACCAGCTGTGGATGTCCCGCTACATTCTTGAGAGGGTCACCGAGATGGCCGGCGTTCTCCTCAACCTGGACCCCAAGCCGATTGACGGTGACTGGAACGGTGCCGGGTGCCACACCAACTACAGCACCAAGGAGATGCGTGAGGAGGGCGGCATTAAGGCAATCCATGATGCCATTGCCAAGCTGGGGGCCAGGCACGAGATGCACATCAAGGCATACGGCGAGGGCAATGAGAGGCGCCTCACCGGGAAGCACGAGACCGCGAACATGAACACCTTCCTTTGGGGTGTTGCCAACCGCGGCGCTTCCATTCGTGTGGGGCGTGACACTGAGAAGGAGGGCAAGGGTTACTTTGAGGACAGGCGGCCTGCCTCCAACATGGATCCCTATGTGGTGACGGGATTGATTGCCGACACGACCCTCTTGTGGAAGCCCGATACGCCTGTTGTGCTACCTCCTGCAATGAACAAGGAGGAAAGTCATTAG
>CgGLN1.1
ATGGGTGCTCTTGATGCGCTTCTCCAGCTTGAATTGCCAGCAGATGAGGAGAAGTACATTGCTGAATATGTCTGGATCGGTGGCACTGGCCTGGATATGCGGAGCAAGGCTCGGACCATCTCGAAGCCTGTGACGTCTGCGGCTGATCTTCCCAAGTGGAACTATGATGGCTCCAGCACTGGCCAGGCACCAGGAAGCGACAGTGAAGTGATCCTCTACCCCCAGGCTATCTACAAGGACCCATTCCGTGGAGGCAAGCATATCCTGGTCATGTGCGACTGCTACACCCCTGCGGGGAAGCCCATTGAGACCAACACGCGGGCGGCTGCTGCCGAGGTATTCAAGAAGACTGAGGCCCACGTCCCATGGTTTGGCATTGAGCAGGAGTACACTCTCTTCACCACCAAAAACTGGCCGCTGGGCTGGCCAGAGAAGCCCCAGTTCCCTCCCCCCCAGGGCCCTTACTACTGCGGTGTCGGTGCTGATAAGGTGTGGGGCAGGGAGATTGTGGACGCCCATTACAAGGCGTGCCTTTATGCTGGAATCACAATCAGCGGCACCAACGGAGAGGTTATGCCTGGTCAGTTCGAGTACCAAGTCGGCCCGTGCACTGGCATTGACTCAGGGGACCAGCTGTGGATGTCCCGGTTCCTTCTTGAGAGGATCACGGAGATGGCCGGCGTCCTGCTCAACCTGGAGCCCAAGCCGATCGAGGAGGGTGACTGGAACGGCGCGGGGTGCCACACCAACTACAGCACCAAGGAGATGCGCGAGGAGGGCGGCATTGTGGCGATCAAGGACGCCATTGCCAAGCTCGGGGCCACGCACGAGGAGCACATGAAGAAGTATGGCGAGGGCAACGAGAAGCGGTTGACTGGGAAGCACGAGACTGCGGATATTAACACCTTCTGCTGGGGTGTTGCCAACCGTGGCGCCTCGATCCGTGTGGGGCGTGACACCGAGAAGGAGGGCATGGGTTACTTTGAGGATAGGCGGCCAGCCTCCAACATGGACCCTTATGTGGTGACCAGCCTGATTGCCGACACGACCCTCCTCCGGGAGTTTGAGACGCCCCCCCCCCTCCCGGCTCCAATGGACAAGGAGGAGTCATAA
>PmGLN1
ATGGCGAGCACGATCGGCCAGCTCAAGGACCTCAAGATCGACACCGGCATGATCATTGCCGAATACATCTGGATCGGCGGAACCGGAATCGACATGCGCAGCAAGGCTAGGACGGTGAAGGGCCCTATCGGAACCAATGACGTGCACAAGCTGCCAAAGTGGAACTTCGACGGCTCCAGCACAGGCCAAGCCCCTGGCGACGACTCCGAAGTCATTCTCTATCCGCAAGCTATCTTCAAGGATCCCTTCCGCGGCGGCGATAACATCCTGGTTATGTGCGACTGCTACACCCCACAGGGCGAGCCTATTCCCACCAACAAGCGCGCGTTCGCCGCCAAAGTGTTCGAGCAGGTCAAGGATCACGTGCCCTGGTTCGGGATTGAGCAGGAGTACACTCTTCTGCAGAAGGACGTGAAGTGGCCTGTCGGCTGGCCTGTCAACGGCTACCCAGGGCCACAGGGACCGTACTACTGCGGCGTGGGTGCTGACAAGGCTTTCTGCCGTGACGTTGTGGATGCACACTACAAGGCATGCCTGTACGCTGGCATCAATATCAGTGGTGTCAATGGCGAGGTCATGCCTGGCCAGTGGGAGTTCCAAGTGGGTCCCTGCACGGGCATTGAGGCGGGTGACCACATCTGGATGGCGAGATATTTGCTCGAGAGGGTGACTGAGATGGCAGGAGTGGTGCTCAGTCTCGACCCCAAGCCCATCGAGGGCGATTGGAATGGAGCTGGCGCCCACACAAACTACAGCACAAAGGCAATGCGGGAGGAGGGAGGCTACGAGCACATAGTGAAGGCCATTGAGAAGCTTGGGTTGAAGCACAAGGAACATATTGCTGCTTACGGCGAAGGCAATGAGAGACGGCTTACTGGAAAGCACGAGACAGCAGACATGAACACTTTCTCTTGGGGAGTTGCAAACCGTGGCTGCTCAATTCGCGTTGGCCGTGACACAGAGAAGGAGAAGAAGGGTTACTTCGAGGATCGCCGCCCTGCTTCAAACATGGACCCCTATGTTGTCACTGGCAAGATTGCGGAAACCACCCTCCTCTTGTAA
>PmGLN2
ATGGCGGCTCTCCAGACTGCTGCGCCTGCAATGCAGGCCGTGCGCTTGGCCCCTAAGGCTCCCTCACGCCTCTCCTCACAGTTCTCTGGGGAGCAAGTGTCCGCGTTCCTCTCCTGCAACCAGCTCCGCGCGTCTGTTGCACGTGCATCTGCCTCCCGGGCGACCAGTGCTCCCTCTAGAATGGTCATCGTCTGCGGTGGGCTGGCACAACGTGCTGAGTACATCTGGATGGACGGCTTGGAGGGTCAGAAGGGCATTAAGTTCAACGAGATGCGGTCGAAGACAAAGGTTCTTCAAACCCCTCGTCCTGCCGGATCTCTCGACTTCCCTGTGTGGTCGTTCGACGGTTCTAGCACTGGGCAGGCAGAGGGAGGCAACTCCGACTGCCTGCTGAAGCCAGTGTTTACCTGCCCGGATCCTATTCGCGGCGGGCATGATGTCCTCGTCCTGTGCGAAGTCCTCAACCCAGACAGCACTCCTCATGAAACTAACACCAGGAGGAAGATCCAGGACCTTCTGACCCCTGAGATCCTCGCTCAGGACACTCTGTTCGGCTTCGAACAGGAGTACACCATGTTTGCCCGCACTGGGCGTATTTATGGGTGGCCCGATAACGGTTATCCCGATCCTCAGGGTCCCTTCTACTGCGGAGTTGGCGTGGAGTCTGTGTACGGCCGGAAGCTTGCTGAGGCTCACATGGACGCGTGCATCAAGGCTGGCCTGCTCATCAGCGGTATAAATGCTGAGGTCATGCCCGGCCAGTGGGAGTTCCAGATTGGCCCGGCTGGACCTCTCCAGGTCGGCGACCACGTCATGATTGCGCGCTGGCTCATCCACAGGCTGGGTGAGGAATTTGGCATCGTCGTCACATTCGACCCCAAGCCAATGCAGGGAGACTGGAATGGCACTGGAGCACACACCAACTATTCCACCAAGGCCATGAGGGAGGATGGTGGCATCAAGGCCATTGAGCAAGCCATTGAGAAGCTGTCGAAGAGGCACTTCGAGCACATCTCCCAGTATGGTGTGGGCAACGAGAAGAGGCTGACTGGAAAGCACGAGACTGCAAACATCAACACTTTCAGGTCGGGTGTGGCTGACCGCGGAGCATCCATCCGTATTCCACTCCCTGTGAGCCTGGAGGGCAAGGGTTACCTGGAAGACAGGCGCCCTGCTGCCAATGCTGACCCCTACGTGATTGCTCGCCTGCTGATCGAGACAACCCTGGTGAAGCCCTGA
>AnaGS1
ATGTCGCTCCTCAACGACCTGCTCAACTTGGATATCAGCGATTCCGGGAAAATCATCGCGGAGTACATCTGGATCGGAGGCAGCGGGTTGGACCTCCGCAGCAAGGCCAGGACTCTGAATGGACCCATCACCGATCCCTCCAAGCTGCCCAAGTGGAATTATGATGGAAGCAGCACGGGGCAAGCCCCCGGCGAGGACTCAGAAGTGATCCTTTATCCCCAGGCTATCTATAAGGATCCATTCAGGGGCGGAGACAACATTCTCGTCATCTGCGATGCTTACACCCCCCAAGGGGAGCCGATCCCAACTAACAAGCGGGCAGCAGCTGCCAAAGTCTTCAGCAACCCCGAGGTGTCCAAGGAGGTTCCTTGGTTCGGAATTGAGCAGGAATACACTCTGCTCCAGAAGGATGTGAAGTGGCCCCTGGGCTGGCCCGTTAATGGATACCCTGGAGCGCAGGGTCCGTACTACTGCGGCACTGGAGCCGATAAGGCCTGGGGCCGGGACATTGTGAACGCCCACTACAAGGCTTGCATCTACGCTGGCATCAACATCTCAGGAATCAACGGTGAGGTCATGCCCGGCCAGTGGGAGTACCAGGTTGGACCCTGCGAAGGCATCTCCTCTGGAGACCAGTTGTGGGCCTCTCGTTACATCTTGGAGAGGGTGACAGAGATTGCTGGAGTGGTCCTGTCCTTGGACCCCAAGCCCATCGAGGGAGACTGGAATGGTGCTGGTTGCCATACCAACTACAGCACTAAGAGCATGCGTGAGGATGGTGGTTTCGAAGTGATCAAGAAGGCCGTTGAGAAGCTTGGCCTGCGTCACAAGGAGCACATCAGTGCCTATGGTGAGGGTAACGAACGTAGGTTGACAGGAAGACATGAGACCGCTGACATCCACACCTTCTCCTGGGGTGTCGCCAACAGAGGAGCGTCCATCCGTGTGGGACGAGACACCGAGAAGGAGGGCAAGGGCTACTTCGAGGACAGACGCCCTGCCTCCAACATGGATCCGTACGTGGTTACGTCACTAATCGCCGAGACCACCATCCTGTACAAGCCCTGA
>AnaGLN2
ATGGCTGCTTCCGCATTCACCACTCAGCAAGCTGTTGCTGCCGCCACTCTCTCCCGCGTGTCGGCTCAGGACGGGGGCGTGAGCAAGCAGAGGATCAGCGCCGCCAACACCAGGGCCTTTGGTGCCACGCCTTTGCGCTCACATTTCTTCGATCAGGCTGGCCAGGTTGCTGGTTTTCTCCGCAGCAATGAGCTCCGGAGCTCAGCATCCTCGCGTTCCCACGCCAAGAGCACATTGCAGGGGAAAATTTTGCACGTGATTGCTGCCGCTCAGAAGGCAGAATACATATGGACGGATGGACAGGAGGGGAAAAAAGGCATCCTGTTTAACGAGATGAGATCCAAGACAAAGGTTATCCCCGAACCTCTTCCGACTTCGGGATCTGTCGACAGCTACCCCGAGTGGTCCTTCGACGGTTCAAGCACTGGCCAGGCCGAAGGTGGCTTCTCCGACTGCATCCTGAAGCCTGTGTTCACAGCACCGGACCCAATCCGAGGTGAGCCCCATGTGTTGGTCCTGTGTGAGGTGTTGAACGCCGATGGCACACCACACGCCACCAACACACGCAGGGGTGTGCTCAACCTCTTGAACGAGAAGGTCCTGGCAGAGGAGACTCTCTTCGGCTTCGAGCAGGAGTACACCATGTTCTCCAAAGCCGGGAAGGTGTATGGATGGCCGGAAAACGGCTATCCCCACCCCCAGGGGCCGTTCTACTGTGGTGTTGGCCTGGAATCCGTTTATGGACGTCCTCTCGTGGAAGCCCACCTGGAGGCTTGCGTCAAGGCGGGTCTCAAGATCAGCGGGGTGAACGCAGAAGTGATGCCCGGGCAGTGGGAGTTCCAGATCGGCCCTGCAGGCCCCCTGGAGACTGGAGACCACGTCATGGTGGCCCGGTGGCTGCTGCACCGACTGGGCGAGGACTACGGCATCATCAGCACATTCGAGCCCAAGCCCATGACAGGTGACTGGAATGGAGCAGGAGCCCACACAAACTACTCCACGAAGTCCATGAGGGAAGAAGGTGGCCTGAAGGCCATCCACGCTGCCATCGAGAAGCTGTCCCACAAGCACAAGGAGCACATCGCAGTGTATGGCACGGGCAACGAGAAACGGCTGACGGGCAAGCACGAGACTGCGAGCATCGACACCTTCAAGTCGGGCGTGGCTGACAGGGGCGCCTCCATCCGCATCCCCCTTCCTGTGTCCCTTGCAGGGAAGGGCTATCTGGAGGACCGCCGGCCTGCTGCCAACGTCGACCCCTATGTGGTCACTCGCATGCTCATCCAGACCACCTTACACTAG
>MpGS1.1
ATGTCGGACCTTCAGGAACTCGTGAACATGAAGATCGAGGATGTGACCTCGAGCATCATCGCCGAGTACATCTGGATCGGGGGCTCGGGGGTCGACATTCGCAGCAAGGCGCGCACTCTGCCAGGCCCCGTCACTAGCCCCCAGGAGCTGCCCAAGTGGAACTACGACGGATCGAGCACGGGCCAAGCCCCCGGCAAGGACAGCGAGGTCATCCTGTACCCGCAGGCCATCTTCCGGGACCCGTTCCGCCGGGGCAACAACATCCTCGTCGTCTGCGACTGCTACACGCCGGCCGGCGTGCCGATCCCGACCAACAAGCGCGCGGCGGCTGCGGCAATCTTCAGCAAGCCCGAGGTGGTAAAGGAGGAGCCCTGGTACGGGCTCGAGCAGGAGTACACGTTGTTGCAGAAGGAGGTGAAGTGGCCGCTGGGCTGGCCCGTCGGGGGCTACCCAGGCCCCCAGGGGCCTTACTACTGCGGCACGGGGGCTGACAAGGCCTGGGGGCGAGACATCGTCGACGCGCACTACAAAGCCTGCCTCTACGCCGGAATCCAGATCGGCGGCATCAACGGCGAGGTCATGCCCGGGCAGTGGGAGTTTCAGGTCGGACCCTCGGTGGGCATCGCCGCCGGCGACCAGCTCTGGGCCGCGCGCTACATTCTCGAGCGCATCACGGAGATCGCCGGCGTCGTGCTATCGCTCGACCCCAAGCCCATCGAGGGCGACTGGAACGGCGCCGGGTGCCACACCAACTTTAGCACCAAGAGCATGCGAGCCCCCGGGGGCTACAAGCTCATCAAGGAGGCTATCGAGAAGCTGGGCAAGCGCCACAAGGAGCACATTGCCGCCTACGGCGAGGGCAACGAGCGGCGCCTCACGGGCAAGCACGAGACGGCGAACATGAACACCTTCTCGTGGGGCGTGGCCAACCGCGGCTCCTCCATCCGCGTCGGCCGCGACACCGAGAAGGACGGCAAGGGCTACTTCGAGGATCGCCGCCCCGCCTCCAACATGGACCCCTACATCGTCACCGGCATGATCGCCGAGACCACCATCGTCATGAAATGA
>MpGS1.2
ATGTCGACTCTCAGTGAGCTCGTTAATCTGAAGCTCGGAGATGTTACTGACAGCATTATCGCTGAGTACATCTGGATCGGGGGGTCCGGTACCGACATGCGGAGCAAGGCGCGGACTCTTCCAGGCCCTGTCAAGAGTCCCGAGGAGCTACCCAGATGGAACTATGATGGATCCAGCACAGGCCAAGCTCCAGGCAAGGACAGCGAAGTCATTCTCTACCCTCAGGCAATCTTCAAAGATCCATTTAGAAGGGGTGACAACATTTTGGTGATCTGCGACTGCTACACTCCACAAGGGCAGCCTATTCCAACCAACAAACGTGCTGCTGCGGCTAAAATCTTTTCGCAAGTCGAAGTGAGCAATGAAGAGCCATGGTATGGCCTCGAGCAGGAGTACACACTCCTGCAGAAGGAAGTCAAGTGGCCTCTGGGTTGGCCCATTGGCGGCTACCCTGGGCCTCAGGGACCATACTATTGCGGTATAGGAGTAGACAAGGCTTGGGGCCGTGACATTGTCGATGCTCATTACAAGGCCTGCCTGTATGCAGGAATTCAGATCGGTGGCATCAACGGGGAGGTCATGCCCGGGCAATGGGAGTTTCAAGTAGGGCCAGCTTTGGGAATTACTGCCGGAGATCAACTCTGGGCGGCTCGTTATATTCTTGAGAGGATTACAGAGATTGCTGGAGTAGTACTCTCTCTGGACCCAAAGCCTGTTGAAGGCGATTGGAATGGTGCAGGGTGTCACACCAACTTCAGCACCAAGAGCATGAGGAGGGAAGGAGGCTTCAGGGTGATCAAGGACGCGATTGAGAAGCTGGAAAAGCGACACAAGGCGCATATCGCTGCCTATGGCGAGGGCAATGAGAGACGATTGACCGGCAAACACGAGACGGCAAGCATGAACACCTTCTCCTGGGGAGTGGCGAACCGCGGTGCTTCCATCCGAGTCGGAAGGGACACCGAGGCGGAAGGAAAAGGCTACTTTGAAGATCGTCGTCCAGCCTCGAACATGGATCCATACATTGTTACCTCCATGATAGCGGAAACTACAATCCTCTTTCAGCAAAATCACCCTCGATGCCTCTCCTGCCAACATTAG
>MpGLN2.1
ATGGCGTGCGCAGCGAGCTCTGTATCGGTGGTGGGAGCGTCGGCATTGGGGAGCGCAGCGGCGGCGCCTAGCGTTCGTGCCGAGAGGCGGGGCTCGGCCGCGGTCGCGAGCGTGAGCTTGGGGAATGGATTGGTGTTCCGGAACGCTTCGGCGGGCGCGCTGGCCTCGCGCCAGAACAATGAGCTGAGCGGCGCTGTGGCGCCAGCGCTGGCCTCGCGCCCCAGGCGCGCACCCGGCGCCGGGCGGGTGGTGGCGCAGCTGGCGCAGAAGGCTGAGTACATCTGGATGGACGGGCAGGAGGGCTCCAAGGGCATCAAGTTCAACGAGATGCGCTCGAAGACGAAGGTCATCCCCAAGCCGCTGCCCGCCGGATCCATCGACTTCCCCGAGTGGTCGTTCGACGGCTCCAGCACTGGCCAGGCGCAGGGCAACAATTCCGACTGCATCCTGAAGCCCGTGTTCTCGTGCCCCGACCCCATCCGCGGTGACCACCATGTGCTCGTGCTGTGCGAGGTGCTGACGCCCGATAGCAAGCCCCACCGCACCAACACGAGGCGCCTGATCGAGGACATTCTGTCGGAGGACGTGCTGGCGCAGGAGACGCTGTTCGGGTTCGAGCAGGAGTACACCATGTTCGGCAAGAACGGACACCCCTACGGCTGGCCCGACGCTGGCTACCCTGCGCCGCAGGGCCCCTTCTACTGCGGAGTTGGGCTCGAGGCCGTCTACGGGCGACCGCTGGTCGAGGCGCATCTGGACGCCTGCGTCAAGGCCGGGCTCAAAATCAGCGGAATCAATGCCGAGGTCATGCCCGGGCAATGGGAGTTCCAGATCGGGCCGGCTGGTCCTCTCGAGACGGGCGACCACGTGATGATCGCGCGGTGGCTGCTGCACCGCCTTGGCGAGGACTTCGGCATCATCAGCACCTTCGAGCCCAAGCCCATGCAGGGCGACTGGAACGGCGCCGGCGCGCACACCAACTACTCGACCAAGGCCATGCGCGAGGAGGGCGGCATGAGCGCCATCAAGGCCGCCATCGAGAAGCTGTCGAAGAAGCACAAGGAGCACATCGCCCAGTACGGGCTCGGCAACGAGAGACGCCTCACCGGCAAGCACGAGACCGCCAACATCGACACCTTCAAGTCCGGCGTCGCCGACCGTGGTGCCTCGATCCGCATTCCCCTGCCCGTGTCCCTGGCCAACAAGGGCTACCTCGAGGACCGCAGGCCCGCCGCCAATGTGGACCCGTACGTGGTTTGCCGCATGCTGATCCAGACCACGCTCAAGGATTAA
>MpGLN2.2
ATGGCGTGTGCAGCGAACTGTGTGGTAACATCAAGGCAAGCGTGGGCTGCTGCTGCAGCACCATCATCATGGCCATGCAGCAGCAGACCCAGATCCCAGAAGAGCACTGCCCTGGAGATCACTGCCCTCGCTGCAAGGAGTTCTACGGTGTCTTTGGCCAAAGCATTGAAAAGTGTGTCTGGTTTCTCCCAGCATAAGAATGAACTCCGAAGCTATATCAGCGTTGGCACTTCTGACAGAAGAGAGGCTCGGTCATGGAGAATCGTGGCCGAGATTGCACAGAAGGCGGAATACATATGGATGGACGGGCAGGAAGGTCTCAAAGGGATCAGGTTCAACGAGATGCGTACCAAGACCAAGTGCATCCAAAAGCCCCTTCCCATCGGATCTCTGGACTTCCCAGAGTGGTCTTTCGACGGCTCCAGTACGGGGCAACAAGAGATCGGCAACAACTCAGACTGCATCTTGAAGCCGGTGTTCACGTGCCCTGATCCGATTCGAGGCGGCAACAGCGTGCTGGTGCTGTGCGAGGTCCTGACGCCGGAGGGCAACCCGCACCGCACGAACAAGAGGCGTCTGCTGGCGGATACGCTGACGGAGGACATCATCGCGCAAGACACATGGTTCGGCTTCGAGCAGGAGTACACCATGTTCGGCCGAGACGGCCATCCCTACGGCTGGCCCCGAGCTGGCTACCCGGCCCCCCAAGGCCCCTTCTACTGCGGCGTCGGCCTCGAGTCCGCATACGGCCGCCAATTCGTCGAAGCTCACTTCGATGCCTGCGTCAAGGCGGGGCTGAAGATCAGCGGCATCAACGCGGAGGTGATGCCGGGGCAGTGGGAGTTCCAGATCGGGCCGGCGGGGCCGCTGGAGATGGGCGACCAGGTCATGATAGCCCGGTACCTGCTGCACCGGCTGGGCGAGGACTTCGGCGTCATCTGCACCTTCGACCCCAAGCCCGTGCCGGGCGACTGGAACGGCGCGGGCGCGCACACCAACTTCTCCACCGCGGCCATGCGCGCCGACGGCGGCATGGACGCCATCCTGCGCGCCATCGACCGTCTCGCGCTCAAGCACCCCGAGCACGTGGCTCTCTACGGCCCCGGCAACGACCGGCGCCTCACCAAAACGCACGAAACGGCCAGCCTCCGCACTTTCAAATCCGGCGTCGCCGACCGCGGCGCCTCCGTCCGCATCCCGCTCCCCGTCGCCGTCGCCAACAAGGGCTTCCTCGAGGACCGCCGCCCCGCCGCCAACGTCGACCCCTACGTCGTCGCCCGCTTGCTCATCCAAACCACGCTCCTCCCATAG
>MpGS1.3
ATGTCTACGGTCCTTCAAGACCTGTTGAACTTGAAACTGGAGGAGGTCACCACCTCTATCATCGCCGAGTACATCTGGATCGGGGGATCAGGCTTAGACATTCGCAGCAAAGCACGGACGCTTCCTGGACCAGTGAAGACCCCTCAAGAACTTCCGAAATGGAATTACGACGGATCGAGCACTGGACAAGCTCCGGGAGAAGACAGTGAAGTTATATTATATCCACAAGCTATCTTCAGGGACCCGTTCAGGAGGGGAAATAACATCCTGGTCATCTGTGATTGCTACACCCCGCAAGGTGTGCCTATTCCTACTAATAAACGGGCTGCGGCAGCTGAAATTTTCGACAAGCCCGAAGTTGTTAAAGAAGTTCCCTGGTATGGGATCGAGCAGGAGTACACTCTTCTTCAGAAGGAAGTTAAGTGGCCGCTCGGTTGGCCCGTCAATGGATACCCAGGACCTCAGGGCCCATACTACTGCGGAACAGGAGCGGACAAAGCCTGGGGTCGTGATATTGTAAACGCCCACTACAAAGCATGCTTGTATGCTGGGATTCAGATCAGTGGAATCAATGGGGAAGTGATGCCGGGCCAGTGGGAGTACCAAGTGGGCCCAGCCGTCGGAATCTCTGCAGGAGACCAGCTTTGGGCATCCCGGTACATCCTGGAGAGGATCACGGAAATTGCTGGGGTAGTCCTCACTCTTGACCCGAAACCCATCGAGGGAGACTGGAACGGTGCTGGATGTCACACCAACTACAGCACGAAGTCCATGAGAGAAGATGGTGGCTTCGAAATAATTAAGAAGGCTATAGAGAAGCTTGGACTGCGCCACAAGGAGCACATTGCAGCTTATGGAGAGGGCAATGAAAGAAGGCTGACAGGTCGCCATGAGACAGCCTCCATCAATCAGTTCTCATGGGGTGTAGCAAACCGTGGTGCTTCAGTTCGCGTTGGACGCGACACAGAGAAAGAAGGCAAAGGTTACTTCGAGGATCGACGCCCTGCATCGAATATGGATCCGTATGTTGTCACCGCTTTGATTGCGCAGACAACACTCCTGTTCAAGCCAGAAGAAGCTGCAGTAAAAGCTTGA
>MpGS1.4
ATGGCGCACATTGAGATTCTTGAACCGAGTGCGCTTTCCAAACCGAACAAAATGCTGACTCCATCTTCTCTCGCTTTTTTCGAGAACCTGGACCTTAGTGAAGTGACGAAGCAAATTATTGCCGAGTACATATGGATCGGGGGATCAGGGTGCGACCTACGCAGCAAAGCCAGAACTCTATCATGTAGCATGACGAGTCCAAAGGACCTTCCGAAGTGGAACTATGATGGATCGAGCACTGGACAAGCTCAAGGAGATGACAGCGAAGTTATACTGTACCCTCAAGCAATCTTCAGAGATCCTTTCAGAGGAGGGCACAATATTCTGGTGATCTGTGATACATACAGTCCAAAGGGCGAGCCTTTACCTTCGAATAATCGCGCCAGAGCAGCACGAATATTTGAGACTGAAGAGGTTGCCATGGAGGAACCGTGGTTTGGTCTTGAACAAGAATACACTCTTCTGCAGAAAGACATCAACTGGCCTCTAGGCTGGCCAGTCGGTGGTTACCCTGCACCTCAGGGTCCATACTACTGTGGGGTTGGAGCAAACAAAGCTTGGGGTCGAGATATAGTAAATGCCCACTATAAAGCTTGCCTCTATGCCGGGGTAAAGGTCAGTGGAATCAACGGAGAGGTCATGCCGGGCCAGTGGGAGTTCCAAGTGGGACCCTGTGTCGGCCTCGATGCGGGTGATCATCTCATCTGTGCTCGCTACATTTTAGAGCGAATGACGGAGATTGCTAATGTTGTTCTCTCCTTCGAACCAAAACCAATCCCAACGGGAGAGTGGAATGGTGCTGGATGTCACACTAACTACAGTACCAAATCAATGCGATCGGCAGGAGGTTACGAGGTGATTAGAGAAGCTATTGAAAAACTAGGGTTGAGGCACAAAGAGCACATAGCTCTGTATGGTGAAGGCAATGAGAAAAGGTTGACAGGAAAGCATGAGACTGCATCCATGGACAAGTTTAGCTGGGGCGTTGCTGATCGTGGAGCATCAATACGCGTGGGTCGGGAGACCGAAGCAGATGGAAAAGGGTATTTCGAGGACCGGCGTCCATCAGCAAATATGGATCCTTACCTCGTAACCTCAATGATTGCAGAAACAACCCTTTTGTGGAAACCTGTGGGCTTGAAGGAGAAGGCGTCGGCTTAG
>SfGLN2.1
ATGGCCAACGCTGTTATGCCCGTCGCGCAAGTCACGCTTTCGCAATCTGTTTCTTCCACGGAACTGCTGCACACCACCTCCTCCGCGAGGGTTCGGAGAACCGTGACCCCTTTGTCGTCATTCGGACAGGCAGCAAGGCCAACAGTTGCTGGCTTCTTCGCCGACAATGAGTTCCGCAGCAGCCTCAAGATGACTAGAAGCACTCAAAGACAGGCCCACCACAGGCTGCAAGTAAATGCAGTGCAGAAGGCCGAATATATATGGATGGATGGGCAGGAGGGAAAGAAAGGTATCCACTTCAATGAAATGCGGTCCAAAACAAAAGTCATCCAAAATGACATTCCTCCCGGGTCACTAGATTTTCCTGACTGGTCCTTTGATGGCTCCAGCACAGGGCAAGCTGAAGGGCGATTCTCAGACTGTATCTTGAAACCTGTGTTCACATGTCCAGATCCAATTCGTGGGGACCCTCATGTATTTGTCCTCTGTGAGGTCTTAAACCCAGATGGGACTCCTCATGAAACCAATACCCGTCACCTCATAAAAAGTGTCTTGAGTCAGGATATACTGGATGAGGACACCCTCTTTGGTTTTGAGCAAGAGTATACCATGTTCAACAAGGCTGGTAAGGTTTATGGTTGGCCTGAGAGTGGCTTCCCACATCCCCAAGGTCCATTCTACTGTGGTGTCGGCCTAGAAGCTGTCTATGGCCGATCCCTTGTGGAAGCTCACTTGGATGCATGTATCAAGGCTGGTTTGAAAATTAGTGGCATCAATGCAGAGGTGATGCCAGGGCAGTGGGAGTTCCAAATTGGCCCAGCAGGACCACTAGAAGTGGGTGATCATGTTATGATTGCCCGCTGGTTGCTTCATCGCCTGGGTGAGGACTTTGGCATCACTGTAACTTTTGAGCCTAAGCCCATGGAAGGAGACTGGAATGGTGCAGGGGCCCACACTAACTACTCCACCAAGTCCATGAGAAAGGATGGTGGCATGAAGGCCATTGAGGCAGCAATTGAGAAGCTGTCAAAGAGGCATGGTGAACACATCCAACAGTATGGACTTGGCAATGAGCGCCGTCTGACAGGTAAGCATGAAACTGCAAACATCAACACATTCAAGTCAGGTGTTGCTGATCGTGGTGCCTCCATCCGCATCCCACTCCCTGTCTCTCTTGCTGGCAAAGGTTACTTGGAAGACAGATGGCCAGCAGCCAATGTTGACCCCTATGTTGTCGCACGCATGCTCATAGAAACAACTCTGAAGAACTAG
>SfGLN2.2
ATGGCCAACGTTGCAATGTCTGCCTCGCAAGTGGCTATCTCGCCATCTTTTTCTTCCACAGAGCCGCGCATCACCTCCGCTAGTCTTCGGAACACCGTCTCTCTGTTGTCATCCAGACTGGCAGCGAGGCCAACAGTTGCTGGCTTCTTTGGCAAGAATAATGAGCTCCACAGCAGCCTCAAGGTGACCAGAAGCACCCAAAGACAGGTCCATAGCCTGCAAGTCAATGCAGTGCAAAAGGCAGAGTATGTCTGGATGGATGGACAGGAGGGACAGAAAGGTATCCGCTTCAATGAAATGCGTTCCAAGACCAAAGTCATCCAAAAGGACATTCCTGCTGGATCATTAGACTTCCCTGAATGGTCCTTTGATGGCTCCAGCACAGGACAAGCAGAAGGGCGATTCTCAGACTGTATCTTGAAGCCTGTATTCACATGTCCAGATCCAATTCGTGGGAACCCTCATGTATTTGTCCTCTGTGAGGTCTTAAACCCAGATGGGACTCCTCATGAGACCAATACACGACGCCTGATGGCAAACATTTTGAGTCAGGATATTCTGGATGAGGAGACCCTCTTTGGTTTCGAGCAAGAGTATACAATGTTCAATAAGGCTGGTAAGGTTTATGGTTGGCCTGAGGGTGGATTCCCACATCCCCAAGGTCCCTTCTACTGTGGGGTTGGCCTGGAAGCTGTCTATGGACGACCCCTAGTGGAAGCCCATTTGGATGCATGTATCAAGGCTGGACTGAAAATCAGTGGTATAAATGCTGAAGTGATGCCAGGCCAGTGGGAATTCCAAATTGGCCCAGCAGGACCACTTGAAGTGGGTGATCATGTTATGATTGCCCGCTGGTTGCTTCACCGTTTAGGTGAAGACTTTGGCATCACTGTAACCTTTGAGCCTAAGCCTATGGAGGGAGACTGGAATGGGGCTGGGGCCCACACTAACTACTCAACCAAGTCCATGAGAAATGATGGTGGCATTAAGGCCATTGAGGCTGCAATTGAGAAGCTGTCAAAGAGGCACAATGAGCACATTCAACAGTATGGACTTGGCAATGAGCGCCGTCTGACAGGGCAGCATGAAACTGCGAATATCAATACATTCAAGTCAGGTGTTGCTGATCGTGGTGCCTCCATCCGCATTCCTCTCCCTGTGTCTCTTGCTGGCAAAGGTTACTTGGAAGATCGACGGCCGGCAGCTAATGTTGACCCCTATGTTGTTGCACGCATGCTCATTGAAACAACCCTGAAATATTAG
>SfGS1.1
ATGTCGTCTCTGGATGAGTTGCTCAACTTGTCGCTGGAAGACAAGCGTGAGATAATCGCAGAATATATCTGGATTGGTGGCTCCGGTACTGATCTTCGAAGCAAAGCAAGGACTCTACCTGGACCCGTCACTAATCCCCTTGAGCTGCCGAAGTGGAACTATGACGGATCAAGCACTGGTCAAGCTCCAGGGGAAGATAGTGAAGTGATTCTGTATCCCCAGGCCATTTTCAAGGATCCTTTCCGAAGGGGGAACAATATCTTGGTGATATGTGATGCATATACCCCGCAGGGCGATGCTATCCCCACCAACAAGAGAGCTGCAGCTGCTGAGATCTTCTCCAAGAAGGAAGTTGCTGAGGAAGAAACTTGGTTTGGGCTGGAACAAGAGTATACCTTGCTACAGAAGGACGTGAAATGGCCCCTTGGATGGCCATTAGGAGGGTACCCTGGACCTCAGGGACCCTACTATTGTGGAACTGGAGCTGAAAAAGCTTGGGGGCGTGATATTGTAAACGCTCATTACAAGGCTTGCCTCTATGCTGGCATTCAGATCAGTGGCATCAATGGAGAAGTCATGCCTGGTCAGTGGGAGTTCCAAGTTGGACCTGCTCTTGGTATTTCAGCAGCTGACCAGCTATGGGCAGCTCGGTACATCCTAGAGAGGATTACAGAAATTGCAGGGGTGGTGCTTTCATTGGACCCTAAGCCCATTGAAGGTGATTGGAATGGTGCTGGTTGCCACACAAACTACAGCACAAAGTCTATGCGTGAGGAGGGTGGCTATGCCATTATCAAGGAGGCTATCAATAAACTTGGGTTGAGGCATAAGGAGCACATTGCTTCATATGGTGAGGGCAATGAACGACGTTTGACTGGACGACATGAAACAGCTGACATGAACTCCTTTTCTTGGGGTGTTGCCAACCGTGGTGCTTCCGTCCGTGTTGGTCGTGATACTGAGAAGGAAGGAAAAGGTTACTTTGAAGATCGTCGACCAGCATCAAACATGGACCCATATGTTGTTACCAGCATGATTGCCAATACAACAATCGTGTGGAAGCCAGAAGAGAAGTGA
>SfGS1.2
ATGTCGACCCTGACTGAATTGCTGGAGTTATCGCTCGATGAGAAGACAATAATCGCCGAGTACATCTGGATCGGCGGATCGGGCACGGATCTTCGCAGCAAAGCTAGGACTCTGCCTGGCCCTGTTACTGATGTCAAAAAGCTCCCAAAATGGAACTATGATGGCTCCAGCACCAACCAAGCCCCAGGTGCTGATAGTGAAGTGATTCTATATCCCCAGGCCATTTTCAAAGATCCCTTCCGAAGGGGACACAACATCCTGGTCATCTGTGATGCATATACTCCCCAAGGTGTGGCTATCCCAACAAACAAGAGAGCTGCTGCAGCTGAGATCTTTGCCAAGGAGGAGGTTGCTGAAGAGGTGCCCTGGTTTGGACTTGAGCAAGAATACACTTTGCTACAGAAAGACATTAAATGGCCTCTTGGTTGGCCTCAGGGAGGTTACCCTGGACCTCAGGGACCCTACTATTGTGGAACTGGAGCTGACAAAGCTTGGGGTCGGGACATTGTCAATGCTCATTACAAAGCATGCCTCTATGCTGGCATTCAAATCAGTGGTATCAATGGAGAAGTTATGCCTGGACAGTGGGAGTTCCAAGTAGGACCTGCAATTGGCATTTCAGCAGCTGATCAGCTATGGGCTGCTCGATACATCCTAGAGAGGATTACAGAAATTGCAGGGGTGGTGCTTTCATTGGATCCCAAGCCTATTGATGGTGACTGGAATGGTGCTGGTTGCCACACAAATTATAGCACTAAGACCATGCGGGAAGAGGGTGGCTATGCACACATCAAGGAGGCTATCAATAAACTTGGTTTGAGGCATAAAGAGCACATTGCCCAATATGGAGAAGGCAATGAACGGCGCTTGACTGGGCGTCATGAGACAGCTGACATGAATACCTTCTCTTGGGGTGTTGCCAACCGTGGTGCATCCATCCGTGTGGGTCGTGATACAGAGAAGGAAGGAAAAGGTTACTTTGAAGATCGTCGACCATCATCAAACATGGATCCATATGTTGTTTGTGGCATGATCGCCTACACAACCCTAGTATGGAAGCCAGAGGAGAATTGA
>SfGS1.3
ATGTCGTCTCTGGATGAGTTGCTCAACTTGTCGCTGGAAGACAAGCACATAATTGCAGAATATATCTGGATTGGAGGATCGGGCACTGATCTTCGCAGCAAAGCCAGGACACTACCTGGACCAGTCACTGATCCCAAGAAGTTGCCCAAGTGGAATTATGACGGATCAAGCACTGGCCAAGCTCCAGGAGAAGATAGTGAAGTTATTCTCTATCCCCAGGCCATTTTCAAGGATCCTTTCCGAAGGGGGCACAACATCTTGGTGATATGTGATGCTTATACTCCTCAGGGTGTTCCTATCCCCACCAACAAGAGAGCTGCAGCTGCTGAGATCTTTTCAACGAAGGAAGTTTCCGAGGAGGAAACTTGGTTTGGACTGGAACAAGAGTATACCTTGTTACAGAAAGACGTGAAATGGCCCCTTGGGTGGCCAGTAGGAGGCTACCCTGGACCTCAGGGACCCTACTACTGTGGGACTGGAGCTGACAAAGCTTGGGGGCGTGATATTGTGAATGCTCATTATAAGGCTTCCCTGTATGCTGGCATTCAGATCAGTGGCATCAATGGAGAAGTTATGCCTGGCCAGTGGGAGTTCCAAGTAGGACCTGCTGTTGGTATTTCAGCAGCAGACCAACTATGGGCAGCTCGGTACATCCTAGAGAGGATCACAGAAATTGCTGGGGTGGTGCTTTCATTGGACCCTAAGCCTATTGAAGGTGATTGGAATGGTGCTGGCTGTCACACAAACTACAGCACAAAGTCCATGCGTGAGGAGGGTGGCTTTGCAATCATCAAGAAGGCAATCAATAAACTTGGGTTGAGGCACAAGGAGCACATTGCTTCATATGGTGAGGGCAACGAACGACGCTTGACTGGACGGCATGAGACAGCTGACATGAACTCCTTTTCCTGGGGTGTTGCCAACCGTGGTGCTTCTATCCGTGTTGGTCGTGATACTGAGCGAGAAGGAAAAGGTTACTTTGAAGATCGTCGACCAGCATCAAACATGGACCCATACATTGTCACCAGCATGATTGCCAATACAACAATCTTATGGAAACCAGAAGAGAAGTGA
>SfGS1.4
ATGTCGACTCTAACAGAGTTGCTGGAACTGTCGCTGGATGAGAAGACCATAATCGCAGAATATATCTGGATCGGAGGCTCGGGCACGGATCTTCGCAGCAAAGCCAGGACCCTACCTGGACCTGTGACAGACGTCAAAAAGCTTCCAAAGTGGAACTACGATGGTTCCAGCACTAACCAAGCTCCAGGAGCAGATAGTGAAGTGATTCTATATCCTCAAGCCATATACAAGGATCCCTTCCGCAGGGGACACAACATCCTGGTTATCTGTGATGCATATACTCCTCAGGGTGTACCTATCCCAACCAACAAGAGAGCAGCTGCTGCCGAGGTCTTTGCCAAGAAGGAGGTTGCTGGGGAGGTACCCTGGTTTGGACTTGAGCAAGAATACACTTTGCTACAGAAAGACATCAAGTGGCCTCTTGGTTGGCCAAAGGGAGGATACCCTGGACCTCAGGGTCCCTATTATTGTGGAACTGGAGCTGACAAAGCCTGGGGCCGTGATATTGTGAATGCCCACTACAAAGCATGCCTCTATGCTGGCATTCAAATCAGTGGTATCAATGGCGAAGTTATGCCTGGTCAGTGGGAGTTCCAAGTGGGACCTTCAATCGGCATTGCAGCAGCGGACCAGTTATGGGCGGCTCGCTATATCCTAGAGAGGATTACAGAAATTGCAGGGGTGGTCCTTTCGCTGGACCCCAAGCCTATTGATGGTGACTGGAATGGTGCGGGTTGTCACACAAATTACAGCACAAAGACCATGCGTGCTGAGGGTGGCTACACATTGATCAAGGAGGCTATCAATAAACTTGGATTGAGGCATAAAGAGCACATTGCCCAATATGGAGAGGGCAATGAAAGGCGCTTGACTGGGCGTCATGAGACAGCTGACATGAATACCTTTTCTTGGGGTGTTGCCAATCGTGGTGCCTCTATCCGTGTGGGTCGTGATACAGAGAAGGAAGGAAAAGGTTACTTTGAGGATCGTCGACCATCATCAAACATGGACCCATATGTTGTGTGTGGAATGATTGCCTACACAACAATTCTATGGAACCCAGAGACAAAGTAA
>SfGS1.5
ATGTCGAATCTGGACGAGTTGCTGAACTTGTCGCTTGAAGACAAGCATATCATTGCCGAATACATCTGGATAGGAGGCTCGGGCACGGATCTTCGCAGCAAAGCCAGGACTCTACCTGGACCTGTCACTGATCCCAAACAGTTGCCCAAGTGGAATTACGACGGCTCAAGTACTGGCCAAGCACCAGGAGAAGACAGTGAAGTGATTCTATATCCTCAGGCCATTTTCAAGGATCCCTTTCGAAGGGGACACAACATCTTGGTGATATGTGATGCATATACTCCTCAGGGTGTGCCTCTTCCAACCAACAAGCGAGCTGCAGCTGCAAAAGTTTTTGCCCAGAAGGAAGTTGCTGAGGAGGAGACTTGGTATGGGCTGGAACAAGAGTATACCTTGCTACAAAAGGACGTGAAATGGCCTGTTGGATGGCCAGTGGGTGGTTTCCCTGGACCTCAGGGACCCTATTATTGTGGGACTGGAGCTGACAAAGCTTGGGGCCGTGATATTGTAAATGCTCATTACAAGGCTTCCCTCTATGCTGGCATTCAGATCAGTGGGATAAATGGTGAGGTTATGCCTGGCCAGTGGGAGTTCCAAGTAGGACCTGCTCTTGGTATTTCAGCAGCAGACCAGCTATGGGCAGCTCGGTACATCCTCGAGAGGATTACGGAAATTGCAGGAGTGGTGCTTTCATTGGACCCTAAGCCTATTGAAGGTGATTGGAATGGTGCTGGTTGCCACACAAACTACAGCACATTGTCCATGCGTGAGGAGGGTGGTTTTGAAGTGATCAAAAAGGCTATCGAAAAACTTGGATTGAGGCATAAGGAACACATTGCTTCATATGGTGAAGGCAACGAACGACGATTGACTGGACGGCATGAGACAGCTGACATGAACACCTTTTCCTGGGGTGTTGCAAACCGTGGTGCTTCTATCCGTGTTGGTCGTGATACTGAGAGGGAGGGAAAAGGTTACCTCGAAGATCGTCGACCAGCATCAAACATGGACCCTTATGTTGTCACAAGCTTGATTGCCTATACAACAATCTTATGGAAGCCATGA
>SfGS1.6
ATGTCGACTTTGACCGAATTGCTTGAACTCTCACTCGATGAGAAGACAATAATTGCCGAGTACATCTGGATTGGAGGATCAGGCACGGATCTTCGCAGCAAAGCCAGGACACTACACGGACCTGTGACTGATGTCAAAAAGCTGCCAAAGTGGAACTATGATGGCTCCAGTACCAACCAGGCAGCAGGAGCAGATAGTGAAGTGATTCTATATCCCCAGGCCATTTACAAAGATCCCTTCCGCAGAGGACACAACATCCTGGTCATCTGTGATGCATATACTCCTCAGGGTGATGCTATACCATCCAACAAGAGAGCTGCTGCTGCTGAGATCTTTGCCAAGAAGGAAGTTGCTGAGGAGCAAACCTGGTTTGGTCTCGAACAAGAATATACCTTGCTACAGAAAGACATTAAATGGCCTCTTGGTTGGCCCACAGGAGGTTACCCTGGACCTCAGGGACCTTATTATTGTGGAACAGGAGCTGACAAAGCTTGGGGCCGTGACATTGTGAATGCTCATTACAAAGCTTGTCTCTATGCTGGCATTCAAATCAGTGGCATCAATGCTGAAGTTATGCCTGGCCAGTGGGAGTTCCAAGTAGGACCTGCAGTAGGCATTTCAGCAGCAGACCAGCTATGGGCCGCTCGTTACATCCTAGAGAGGATTACAGAAATTGCAGGGGTGGTACTTTCATTGGACCCTAAGCCTGTTGATGGTGACTGGAATGGTGCCGGTTGCCATGCAAATTACAGCTCTAAGAGCATGCGTGCAGAGGGTGGATATGAACTTATTAAGGAGGCCATTGAGAAACTCGGTCTGAGGCATAAGGAACACATGGCCCACTATGGAACAGGCAACGAAAAGCGCATGACTGGCCAACATGAGACAGCTGACATGAACATCTTCTCTTGGGGTGTTGGCAACCGTGGTGTTTCGATCCGTGTTGGTGGTGATACAGAGAAGGAAGGAAAAGGTTACCTTGAAGATCGTCGTCCATCATCAAACATGGACCCATATGTAGTGTGTGGCATGCTTGCCTACACCACACTTGTATGGAAGCCAGAGGAGAAGTGA
>PhpGS1.1
ATGACTTCTCTTGACGAATTGCTAAACCTGTCTCTGGAGGAGACCACCACGGAGATCATCGCTGAGTACATTTGGATTGGTGGATCCGGGACGGACTTGCGGTCGAAGGCCAGGACGTTGCCGAAGCCTGTCACCGACCCGAAGCTACTGCCGAAGTGGAACTATGACGGATCGAGTACCGGTCAAGCTCCCGGCGAGGACAGCGAGGTGATTCTTTACCCACAAGCGATCTTCCGAGACCCATTCCGGCGTGGGAACAACATTCTGGTGATCTGCGACGCGTACACGCCTCAGGGCGTGCCCATCCCCACCAACAAGAGGGCTGCCGCTGCAGAAATCTTCTCCAAGAAAGAGGTCGTGGATGAGGAGCCCTGGTATGGTTTGGAGCAGGAGTACACGCTGCTGCAGAAGGACGTGAAGTGGCCCCTTGGATGGCCCGTGGGAGGCTACCCCGGCCCACAGGGGCCTTACTACTGCGGCACCGGAGCTGACAAGGCCTGGGGCCGTGACATCGTGAACGCCCACTACAAGGCCTGTCTGTACGCCGGGATCCAGATCAGCGGCATCAATGGCGAGGTGATGCCTGGGCAGTGGGAGTTTCAGGTGGGCCCCGCGAAGGGCATTGCGGCGGCTGACCAGTTGTGGGCAGCGCGGTACATTCTGGAGAGGATCACGGAGATCGCAGGAGTGGTGCTGTCGCTGGACCCCAAGCCCATCGACGGAGACTGGAACGGTGCTGGGTGCCACACCAACTACAGCACGAAGTCGATGCGCGCGGATGGAGGATACGAGGTAATCAAGAAGGCCATCGAGAAGCTGGGGTTGAGGCACAAGGAGCATATCGCATCATACGGCGAGGGCAACGAGAGGAGGTTGACGGGCAAGCACGAGACTGCGGACATGAACTCTTTCTCGTGGGGAGTGGCGAACAGGGGGGCATCGGTGCGAGTCGGACGCGACACGGAGAAGGAAGGGAAGGGATACTTCGAGGACAGGCGGCCGGCGTCGAACATGGATCCATACGTGGTGACGGGAATGGTGGCGTACACGACCATCTTGTGGAGCCCCTCGGAAAGCAAGTGA
>PhpGS1.2
ATGACTTCCCTCGACGAACTGCTACACATATCTCTGGAGGAGTCTACCTCGGAGATCATCGCTGAATACATTTGGATTGGTGGATCCGGGACGGACTTGCGGTCCAAGGCCAGGACGTTGCCGAAGCCTGTCACCGACCCGAAGCTGCTGCCAAAGTGGAACTATGACGGGTCGAGTACCGGTCAGGCGCCCGGCGAGGACAGCGAGGTGATTCTTTACCCACAAGCGATCTTCCGAGACCCATTCCGGCGTGGGAACAACATTCTGGTGATTTGCGACGCGTACACGCCTCAGGGCGTGCCTATCCCCACCAACAAGAGGGCTGCCGCTGCAGAAATCTTCTCCAAGAAAGAGGTCGTGGATGAGGAGCCCTGGTATGGTTTGGAGCAGGAGTACACGCTGCTGCAGAAGGACGTGAAGTGGCCCCTTGGATGGCCCGTGGGAGGCTACCCCGGCCCACAGGGGCCTTACTACTGCGGCACCGGAGCTGACAAGGCCTGGGGCCGTGACATCGTGAACGCCCACTACAAGGCCTGTCTGTACGCCGGGATCCAGATCAGCGGCATCAATGGCGAGGTGATGCCTGGGCAGTGGGAGTTTCAGGTGGGCCCCGCGAAGGGCATTGCGGCGGCTGACCAGTTGTGGGCAGCGCGGTACATTCTGGAGAGGATCACGGAGATCGCAGGAGTGGTGCTGTCGCTGGACCCCAAGCCCATCGACGGAGACTGGAACGGTGCTGGGTGCCACACCAACTACAGCACGAAGTCGATGCGCGCGGATGGAGGATACGAGGTAATCAAGAAGGCCATCGAGAAGCTGGGGTTGAGGCACAAGGAGCATATCGCATCATACGGCGAGGGCAACGAGAGGAGGTTGACGGGCAAGCACGAGACTGCGGACATGAAGTCGTTCTCGTGGGGAGTGGCGAACAGGGGGGCATCAGTGCGAGTGGGGCGCGACACGGAGAAGGAAGGGAAGGGATACTTCGAGGACAGGCGGCCGGCGTCGAACATGGATCCATACGTGGTGACGGGACTGGTGGCGTACACGACCATCTTGTGGAACCCCACGGAAAGCAAGTAA
>PhpGS1.3
ATGACTTCTCTCAACGAGCTGTTGAACTTGTCTCTGGAGGAGACCACCCAGGAGATTATTGCTGAGTACATTTGGATCGGTGGGTCGGGAACCGACTTGCGATCCAAGGCCAGGACGCTGCCGAAGCCTGTGAGCGACCCGAAGCTGCTGCCGAAGTGGAATTACGATGGGTCGAGCACTGGGCAGGCGCCGGGTGAGGACAGCGAGGTGATTCTGTACCCGCAGGCGATCTTCCGGGACCCGTTCCGCAGGGGGAACAACATTCTGGTGATCTGTGACGCGTACACGCCCCAGGGCGTGCCCATCCCCACCAACAAGCGCGCTGCTGCTGCGGAGATTTTCGCCACGAAGGAGGTGGCGGAGGAGGAGACATGGTATGGTTTAGAGCAGGAGTACACCCTGTTGCAGAAGGAAGTGAAGTGGCCCCTGGGATGGCCCGTGGGCGGTTACCCGGGTCCCCAGGGACCATACTACTGCGGAACCGGAGCTGACAAGGCCTGGGGACGTGACATCGTGAACGCCCATTACAAGGCTTGCCTGTACGCCGGCATCCAGATCAGTGGCATCAACGGAGAGGTGATGCCCGGGCAGTGGGAGTTCCAGGTGGGGCCTTCGAAGGGCATCGCTGCTGCGGACCAGTTGTGGGCTGCGCGATACATTTTGGAGAGGATCACCGAGATTGCGGGAGTGGTGCTGTCGCTGGACCCGAAGCCCATCGAAGGAGACTGGAACGGCGCGGGATGCCACACCAACTACAGCACGAAATCGATGCGTGAGGAGGGAGGATACGAGGTGATCAAGAAGGCCATCGAGAAGTTGGGATTGAGGCACAGGGAGCACATTGCCTCTTACGGCGAGGGCAACGAGCGGAGGTTGACTGGAAAGCACGAGACCGCGGACATGAACACGTTCTCGTGGGGAGTGGCGAACAGGGGAGCATCAGTGCGTGTGGGGCGTGACACGGAGAAGGACGGCAAGGGGTACTTCGAGGACAGGAGGCCGGCGTCGAACATGGACCCGTACGTGGTGACGGGAATGATCGCATACACGACGATCTTGTGGAGCCCGGAGGAGCAGAAGTGA
>PhpGS1.4
ATGACTTCTCTCAACGAGCTGTTGAACTTGTCTCTGGAGGAGACCACCCAGGAGATTATTGCTGAGTACATTTGGATCGGTGGGTCGGGAACCGACTTGCGATCCAAGGCCAGGACGCTGCCGAAGCCTGTGAGCGACCCGAAGCTGCTGCCGAAGTGGAATTACGATGGGTCGAGCACTGGGCAGGCGCCGGGTGAGGACAGCGAGGTGATTCTGTACCCGCAGGCGATCTTCCGGGACCCGTTCCGCAGGGGGAACAACATTCTGGTGATCTGTGACGCGTACACGCCCCAGGGCGTGCCCATCCCCACCAACAAGCGCGCTGCTGCTGCGGAGGTTTTCGCCACGAAGGAGGTGGCGGAGGAGGAGACATGGTATGGTTTAGAGCAGGAGTACACCCTGTTGCAGAAGGAAGTGAAGTGGCCCCTGGGATGGCCCGTGGGCGGTTACCCGGGTCCCCAGGGACCATACTACTGCGGAACCGGAGCTGACAAGGCCTGGGGACGTGACATCGTGAACGCCCATTACAAGGCTTGCCTGTACGCCGGCATCCAGATCAGTGGCATCAACGGAGAGGTGATGCCCGGGCAGTGGGAGTTCCAGGTGGGGCCTTCGAAGGGCATCGCTGCTGCGGACCAGTTGTGGGCTGCGCGATACATTTTGGAGAGGATCACCGAGATTGCGGGAGTGGTGCTGTCGCTGGACCCGAAGCCCATCGAAGGAGACTGGAACGGCGCGGGATGCCACACCAACTACAGCACGAAATCGATGCGTGAGGAGGGAGGATACGAGGTGATCAAGAAGGCCATCGAGAAGTTGGGATTGAGGCACAGGGAGCACATTGCCTCTTACGGCGAGGGCAACGAGCGGAGGTTGACTGGAAAGCACGAGACCGCGGACATGAACACGTTCTCGTGGGGAGTGGCGAACAGGGGAGCATCAGTGCGTGTGGGGCGTGACACGGAGAAGGACGGCAAGGGGTACTTCGAGGACAGGAGGCCGGCGTCGAACATGGACCCGTACGTGGTGACGGGAATGATCGCATACACGACGATCTTGTGGAGCCCGGAGGAGCAGAAGTGA
>PhpGLN2.1
ATGGCGGTCGCTTCCATCTCCGCTGCGAATGTCGCCGTGTCTGCGTCTCTCTCGGTCGGCGCCAGCGTTGGTCAAGCTGACCAGAGGCGATGCAGCTCCTCTCTCAAGACGCTTCCGCTCTCAGCCGGACAGGTATCTGGTATTAAAGTTTCCGGTTCTCTCAGCTGCAAGAATGAACTCCGTGGCATTATCTCCGCTGAGAGGAGCGTCTCCGCTCGACAGGGAGGAGTGTTCAAGATCATGGCCTTGGCACAGAAGGCAGAGTACATCTGGATGGATGGACAGGAGGGTCAGAAAGGGATCCGCTTTAACGAAATGCGATCCAAGACCAAGGTGATCCAGGAGCCCATCAAGGCCGGATCTTTGGACTTCCCCAAGTGGTCTTTCGATGGTTCTAGCACTGGGCAAGCAGAAGGGCGATTCTCCGACTGCATTCTGAACCCCGTGTTCAGCTGCCCCGACCCCATCCGCGGGGACAACCACGTGCTGGTTCTGTGCGAGGTGTTGAACCCCGACAGCACACCCCATGAAACCAACACCCGGCGCAAGATCGAGGAACTATTGACCCCGGATGTGCTGGCAGAGGAGACACTGTTCGGATTTGAGCAGGAGTACACCATGTTCAACAAGGCCGCGAAGGTGTACGGGTGGCCAGAGGGAGGTTTCCCACACCCACAAGGGCCCTTTTACTGTGGAGTGGGTCTTGAGGCGGTTTACGGGCGACCTCTGGTGGAGGCGCACATGGATGCGTGCATCAAGGCCGGGCTGAAGATCAGTGGTATTAATGCCGAGGTGATGCCGGGACAGTGGGAGTTCCAGATCGGCCCCGCTGGACCTCTGGAGGTGGGTGACCACGTCATGGTCGCGCGTTGGCTGCTTCACCGCTTGGGTGAGGACTTTGGCATTACTTGCACTTTCGAGCCCAAGCCCATGGAAGGAGACTGGAACGGTGCTGGAGCTCACACCAACTACTCGACGAAGTCGATGAGGGTGGACGGCGGTATCAAGGCCATCCACGCGGCCATTGAGAAGCTGTCCAAGAAGCACGCGGAGCACATCTCCTCATACGGGTTGGGCAATGAGCGTCGTCTGACAGGCAAGCACGAGACCGCCAACATCAACACATTCAAGTCGGGAGTTGCGGACAGAGGTGCGTCGATCCGTATTCCGCTTGGAGTGTCCCTGGAGGGCAAAGGTTACTTGGAAGACCGTAGGCCAGCGGCGAACGTGGACCCTTACGTAGTGGCCCGCATGCTTATCCAAACGACTTTGAAGAACTAG
>PhpGLN2.2
ATGGCGACAGCTTCGATATCCGCGTCCAAGGCCGCCGTGACTGTGCAGCTCTCGCTCGGGAACAGCGTCGGCAAGACCGAGCAGCGGCGATGCAGCAGCTCTCTCAAGACTCTACCCCTCTCGGCAGGACAGGCTTCTGAATTCGGAGCGTCTGGATCCCTATGCAGTAAGAACGAACTTGCCAGCACCATCTCCGCAGTCAGGAGCGCCATCCCCAGACAGGGAGGAGCGTTCAAGATCATGGCCTTGGCACAGAAGGCAGAGTACATCTGGATGGATGGACAGGAGGGTCAGAAAGGGATCCGCTTCAACGAAATGCGATCCAAGACCAAGGTGATCCAGGAGCCCATCAAGGCCGGATCTTTGGACTTCCCCAAGTGGTCATTCGACGGTTCCAGCACTGGGCAAGCAGAGGGGCGATTCTCCGACTGTATCCTGAACCCCGTGTTTAGCTGCCTTGACCCCATCCGCGGGGACAACCACGTGCTGGTTCTGTGTGAGGTGTTGAACCCCGACAGCACACCCCATGAAACCAACACCCGGCGCAAGATCGAGGAATTGTTGACCCCGGATGTGCTGGCAGAGGAGACACTGTTCGGATTTGAGCAGGAGTATACGATGTTCAACAAGGCCGGAAAGGTATACGGGTGGCCAGAAGGAGGTTTCCCACACCCACAGGGCCCCTTCTACTGTGGAGTGGGTCTGGAGGCGGTTTACGGGCGACCTCTGGTGGAGGCGCACATGGATGCGTGCATCAAGGCTGGGCTGAAGATCAGTGGTATCAATGCCGAGGTCATGCCGGGACAGTGGGAGTTCCAGATCGGCCCCGCTGGACCTTTGGAAGTGGGTGACCACGTCATGATCGCACGTTGGTTGCTTCACCGCTTGGGTGAGGACTTCGGCATTACTTGCACGTTCGAGCCCAAGCCCATGGAAGGTGACTGGAATGGTGCTGGAGCTCACACCAACTACTCGACGAAGTCAATGAGGGTGGACGGCGGTATCAAGGCCATCCACGCCGCCATTGAGAAGTTGTCCAAGAAGCACGTGGAGCACATCTCCTCATACGGGTTGGGCAATGAGCGTCGTCTGACTGGAAAGCACGAGACTGCCAACATCAACACTTTCAAATCGGGGGTCGCAGACAGAGGTGCATCGATCCGTATCCCTCTTGGAGTGTCTCTTGACGGCAAGGGTTATTTGGAGGATCGCAGACCCGCGGCGAATGTGGACCCTTACGTGGTGGCACGCATGCTGATCCAGACGACTTTGAAGAACTAG
>SmGS1.1
ATGTCGTCTCTCAACGATCTGCTCAACCTCGACATCTCTGACACGAAGCAGATCATCGCCGAGTACATATGGATTGGAGGGTCGGGGACGGACATCCGGAGCAAGGGCCGAACTCTCAAGGGACCGATTACCGATCCCAAGCAGCTCCCCAAGTGGAACTACGATGGCTCCAGCACCGGACAGGCCCCAGGCGAGGATAGTGAGGTCATTCTATACCCCCAGGCGATTTTCAAGGATCCTTTCCGGGGAGGAAACAACATCTTGGTTATCTGCGACACTTACACACCAAAGGGAGTCGCGCTCCCCACGAACAAGCGTGCGAAAGCCGCGGAGATTTTCAACCAAAAGGCTGTCATTGATGAAGTCCCTTGGTATGGACTCGAGCAAGAGTATACGTTGCTCCAGAAGGAAGTCAAGTGGCCACTAGGATGGCCGCTTGGTGGCTATCCTGGCCCGCAGGGACCATACTATTGCGGAACTGGAGCCGAGAAAGCTTGGGGGAGAGACATTGTGAATGCTCATTACAAAGCTTGCATCTACGCTGGTATCCAGATCAGTGGCATCAATGGAGAAGTCATGCCGGGACAGTGGGAGTTTCAAGTCGGGCCCGTGGTTGGGATCTCTGCTGGCGACCAGCTCTGGGCCGCGAGATACATTCTGGAGCGAGTCACCGAGATTGCTAATGTCGTGCTTTCCTTTGATCCGAAGCCAATCGAGGGTGACTGGAATGGTGCCGGATGTCACGCAAACTACAGCACCAAGAGCATGAGAGAAGAGGGTGGCTACGAGATTATCAAGAAGGCCATCGGCAAGCTTGGCTTGAAACACAAGGACCACATTGCTGCTTATGGAGAAGGCAACGAGCGGCGCTTGACTGGCAGGCACGAGACGGCAGACATTCATACCTTCTCCTGGGGTGTGGCCAACCGTGGAGCATCGGTTCGCGTTGGCCGTGACACCGAAAAGGAAGGAAAAGGTTACTTTGAGGACCGCCGTCCAGCATCAAACATGGACCCCTACGTTGTGACCTCGATGATCGCGGAGACGACCATCCTCTGGAATCCCCCAACGGAAACGGAGAATGTGGTGAAGCCAATCAGTAAGAGACGTATTCTTCCTCTTTGA
>SmGS1.2
ATGTCGTCTCTCAACGATCTGCTCAACCTCGACATCTCTGACACGAATCAGATCATCGCCGAGTACATATGGATTGGAGGGTCGGGGACGGACATCCGGAGCAAGGGCCGAACTCTCAAGGGACCGATTACCGATCCCAAGCAGCTCCCCAAGTGGAACTACGATGGCTCCAGCACCGGACAGGCCCCAGGCGAGGATAGTGAGGTCATTCTATACCCCCAGGCGATTTTCAAGGATCCTTTCCGGGGAGGACACAACATCTTGGTTATCTGCGACACTTACACACCAAAGGGAGTCGCGCTCCCCACGAACAAGCGTGCGAAAGCCGCGGAGATTTTCAACCAAAAGGCTGTCATTGATGAAGTCCCTTGGTATGGAATCGAGCAAGAGTATACATTGCTCCAGAAGGAAGTCAAGTGGCCACTAGGATGGCCGCTTGGCGGCTATCCTGGCCCGCAGGGACCATACTATTGCGGAACTGGAGCGGAGAAAGCTTGGGGGAGAGACATTGTGAATGCTCATTACAAAGCTTGCATCTACGCTGGTATCCAGATCAGTGGCATCAATGGAGAAGTCATGCCGGGACAGTGGGAGTTTCAAGTCGGGCCCGTGGTTGGGATCTCTGCTGGCGACCAGCTCTGGGCCGCGAGATACATTCTGGAGCGAATCACCGAGATTGCTAATGTCGTGCTTTCCTTTGATCCGAAGCCAATCGAGGGTGACTGGAATGGTGCCGGATGTCACACAAACTACAGCACCAAGAGGATGAGAGAAGAGGGTGGCTACGAGCTTATCAAGAAGGCCATCGGCAAGCTTGGCTTGAAACACAAGGACCACATTGCTGCTTATGGAGAAGGCAACGAGCGGCGCTTGACTGGCAGGCACGAGACGGCAGACATTCATACCTTCTCCTGGGGTGTGGCCAACCGTGGAGCATCGGTTCGCGTTGGCCGTGACACCGAAAAGGAAGGAAAAGGTTACTTTGAGGACCGTCGTCCAGCATCAAACATGGACCCCTACGTTGTGACCTCGATGATCGCGGAGACGACCATCCTCTGGAATCCACCAACGGAAACAGAGAATGTGGTGAAGCCAATCAACAAACCAACAGCGTGA
>SmGS1.3
ATGTCGCGTCTCACGGATCTCGTCGATCTTGACATCTCGTGCAGCAAGAAGGTGATCGCGGAGTACATATGGATCGGCGGATCGGGGATGGATCTCCGGAGCAAAGCCAGGACCTTGGATGTCCCAAAGGTGGAAGATCTAAAGCAGATCCCAAAGTGGAATTTCGATGGCTCCAGCACGGGCCAGGCTCCTGGGGAGGACAGTGAAGTCATTCTCTATCCCCAGGCGAAATTCAATGATCCATTCCGGAGAGGCAACAACATCCTCGTGATCTGCGATGCCTACACACCAACCGGCGAGCCAATCCCTTCGAACAAGAGGGCTGCTGCTGCGAAGATCTTCAGCCACCCGGACGTTGCAAAAGAGGAGACATGGTACGGGATTGAGCAAGAATACACGCTCCTTCAGAAGGATGTGAAGTGGCCTTTGGGCTGGCCGATTAACGGATATCCAGGAGCTCAGGGACCATACTATTGTGGAACTGGTGCAGACAAAGCCTGGGGCAGAGACATTGTGAACGCTCACTACAAGGCTTGCCTATACGCAGGAGTCAAGATCAGCGGCATCAACGGGGAAGTCATGCCGGGTCAATGGGAGTTTCAGGTTGGCCCCGTCGAGGGGATCTCGGCCGGCGATCAACTCTGGGCCGCACGATACATCCTCGAGAGGATCACCGAGATTGCAGGGGTGGTCCTCTCATTTGACCCCAAGCCAATCGAAGGAGATTGGAATGGCGCGGGTGCCCACACGAACTACAGCACCAAGTCGATGCGCGAAGAGGGAGGCTACGAGGTCATAAAGAGTGCCATCGAGAAGCTTGGACTGAGGCACAAGGAGCACATCTCGGCCTACGGCGAAGGCAACGAGAGAAGACTCACTGGCAGGCACGAGACAGCGACCATTCACTCCTTCTCCTGGGGCGTTGCGAATCGTGGCGCGTCTGTCCGCGTTGGTCGCGATACTGAGAAAGATGGGAAAGGATATTTCGAGGATAGGCGCCCAGCTTCCAACATGGATCCATACATCGTTACCTCGATGATCGCCGAGACCACAATCTTATACAAGCCCGAGTAA
>SmGS1.4
ATGTCGCGTCTCACGGATCTCGTCGATCTTGACATCTCGGGCAGCAAGAAGGTGATCGCGGAGTACATATGGATCGGCGGATCGGGGATGGATCTCCGGAGCAAAGCCAGGACCTTGGATGTCCCAAAGGTGGAAGATCTAAAGCAGATCCCAAAGTGGAATTTCGATGGCTCCAGCACGGGCCAGGCTCCTGGGGAGGACAGTGAAGTCATTCTCTATCCCCAGGCGAAATTCAATGATCCATTCAGGAGAGGCAACAACATCCTCGTGATCTGCGATGCCTACACACCGACCGGCGAGCCAATCCCTTCGAACAAGAGGGCTGCTGCTGCGAAGATCTTCAGCCACCCGGACGTTGCAAAAGAGGAGACATGGTACGGGATTGAGCAAGAATACACGCTCCTTCAGAAGGATGTGAAGTGGCCTTTGGGCTGGCCGATTAACGGATATCCAGGAGCTCAGGGACCATACTACTGTGGAACTGGTGCTGACAAAGCCTGGGGCAGAGACATTGTGAACGCTCACTACAAGGCTTGCCTATACGCAGGAGTCAAGATCAGCGGCATCAACGGGGAAGTCATGCCGGGTCAATGGGAGTTTCAGGTTGGCCCCGTCGAGGGGATCTCGGCCGGCGATCAACTCTGGGCCGCACGATACATCCTCGAGAGGATCACCGAGATTGCAGGGGTGGTCCTCTCATTTGACCCGAAACCAATCGAAGGAGATTGGAATGGGGCGGGTGCCCACACGAACTACAGCACCAAGTCGATGCGTGAAGAGGGAGGCTACGAGGTCATAAAGAGTGCCATCGAGAAGCTTGGACTGAGGCACAAGGAGCACATCTCGGCCTACGGCGAAGGCAACGACAGAAGACTCACTGGCAGGCACGAGACAGCGAGCATTCACTCCTTCTCCTGGGGCGTTGCGAATCGTGGCGCGTCTGTCCGCGTTGGTCGCGATACTGAGAAAGATGGGAAAGGATATTTCGAGGATAGGCGCCCAGCTTCCAACATGGATCCATACATCGTTACCTCGATGATCGCCGAGACCACAATCTTATACAAGCCGAGTAAGAGACACTTTCAGCAGCTGCAATAA
>IsGS1.2
ATGAGTTCATCTTGCCGCTTGCTCTCCGTTTCTGCCAATGCAGACCTTCGCCGTAATGCGCCAACTCTGTTTTCCCCCTTCATTGGCCAGCCCATCCGATCCGTCCACCTTCCTAAATCCGCCTCTTCTCAACTTCCTCGCCTTGTTTGTGTCTGTTCTGCCTCCAATTCTCAGCTTGACGATCTTCTTAAGCTTGACATCAATGAATCCGGTAAATCAGAGATTATTGCCGAATATATCTGGATTGGTGGACATGGATTGGATCTTAGAAGCAAAGCAAGAACTCTTAGTAAGCCAGTAAAGCATCCACAAGAGCTGCCTAGATGGAATTATGATGGCTCAAGCACCGGTCAGGCTCCTGGAAGTGACAGCGAAGTCATATTATACCCGCAAGCAATCTACAAAGATCCCTTTAGAAGAGGGAATAACATTCTGGTCATGTGTGATACATATACTCCCGCAGGAGAACCTATTCCAAGCAACAAGAGATATCAAGCTGCTCAGATTTTCAACCAAAAAGCTGTAATTGAGGAAGAAACTTGGTTTGGAATCGAACAGGAATATACACTGCTTCAGAAGGATGTTAGGTGGCCACTCGGATGGCCAGTCAATGGTTATCCGGGCCCTCAGGGGCCATATTACTGTGGTATAGGAGCAGACAAAGCTTGGGGTCGAGATATTGTAGATGCACATTACAAAGCTTGTTTATATGCTGGAATTCAATGTAGCGGTATCAATGGTGAAGTCATGCCAGGGCAGTGGGAATTCCAAGTAGGACCTGCTGTCGGCATATCTGCAGCAGATCAAATATGGGTTGCGCGTTACATTCTGGAGAGAATTACAGAACTGGCAGGCGTTGTGCTTTCACTGGATCCAAAACCTATAGAGGGAGATTGGAATGGTGCTGGAGCCCACACGAATTACAGCACAAAGTCTATGCGTAATGAGGGAGGCTTTGAAGTTATCAAGCAGGCCATTAAGAAACTAGAGCTCAAGCATAAACAACATATTGCTTCCTACGGGGAAGGCAACGAGAGGAGATTAACGGGAAGGCATGAAACTGCTAATATCAATACATTCTCATGGGGTGTAGCCAATCGTGGCGCATCTATTCGAGTTGGTCGCGAGACTGAACTACAAGGAAAAGGTTACCTCGAGGATCGGCGACCTGCTTCCAACATGGACCCATACGTCGTGACCTCGATGTTGGCGGAAACTACAATTCTGACGTAG
>IsGS1.1
ATGTCGCTCCTTTCTGATCTTCTCAATCTCGAGATCAACGATGGTGGAAAGACGATCATTGCTGAATACATCTGGGTCGGAGGCCATGGGAATGATTTGCGAAGCAAAGGCAGAACCTTAAAGGGTCCAATTACTGATGCCAGCCAGCTGCCCAAATGGAATTACGACGGGTCCAGCACTGGTCAAGCTCCAGGAGAGGACAGTGAAGTGATTCTATATCCTCAGGCTATTTTCAAGGATCCCTTCCGCAGGGGAGACAATATCCTTGTTATCTGCGATTGCTATACTCCAGCTGGAGTACCTATCCCCACAAACAAACGACATGAGGCAGCCAAGATCTTCAGTACGAAAGAGGTTGCCGAACAAGTGCCATGGTATGGAATTGAGCAGGAATACACCTTGCTTCAGAAGGACATTAAGTGGCCTCTTGGCTGGCCTACTGGTGGTTACCCTGGTCCACAGGGTCCATACTATTGTGGAATTGGCGCAGACAAGGCCTGGGGCCGTGATGTAGTCGATGCACATTATAAGGCATGCATCTATGCTGGAATTCAGATCAGTGGAATCAATGGAGAAGTGATGCCTGGCCAGTGGGAATTCCAAGTAGGCCCTTCTGTTGGAATTTCGGCAGGTGACCAGGTTTGGGCAGCTCGTTATATTCTAGAGAGGATCACTGAAATTGCTGGAGTGGTTGTTTCCTTTGATCCAAAACCAATTGATGGTGACTGGAACGGCGCTGGTGCACATACCAACTACAGCACAAAGGCTATGAGGGAAGAAGGAGGTTATGAAGTAATCAAGAAGGCTATTGCCAAGCTAGAGAAGAGACACAAGTATCACATTGACAGATATGGAGTGGGCAATGAGAGACGCTTAACTGGTCGCCATGAAACTGCTAGCATGGACAAGTTCTCTTGGGGTGTTGCTAACCGTGGTGCATCCGTCCGCGTTGGACGTGATACCGAAAAGGAGGGCAAAGGTTACTTTGAAGATCGTCGTCCAGCTTCCAACATGGACCCCTATGTTGTAACTGCACTGATAGCTGAAACCACTATTCTTCTGAAGGAATAG
>PdGS1.1
ATGTCGATCCTCTCTGATCTGCTGAACTTGGATCTGGGCGAAAAGGAGATAATTGCTGAGTACATATGGATCGGAGGTTCTGGGATGGATATTCGCAGCAAAGCAAGAACATTGCCTGGTCCAGTGAAGCATATAAAGGATCTCCCCAAGTGGAATTTTGATGGATCAAGCACAGGGCAAGCACCAGGCCAAGACAGTGAAGTAATTTTATACCCACAGGCCATTTTCAAGGATCCTTTCAGAAGGGGAAGCAACATTTTGGTGATTTGTGACACATATACGCCTGCCGGGGAGCCGCTTCCCACCAACAAGCGGTATGCCGCGGCGAAGATTTTCAGCGAGAAAAAGGTCACCGAAGAGGAGCCATGGTTTGGAATTGAGCAAGAATACACTCTCCTTCAGAAAGATGTCAACTGGCCTCTTGGGTGGCCCATTAATGGATATCCTGGACCTCAGGGACCCTACTATTGTGGAACCGGGGCAGATAAGGCTTGGGGTCGTGATATCGTGAATGCCCATTACAAGGCGTGTATTTATGCGGGCATTCAGATTGGTGGCATTAATGGTGAAGTTATGCCTGGACAATGGGAGTTTCAAGTAGGTCCATCGGTGGGTATCAACTCCGGTGATCAGATGTGGGCTGCCCGCTATATTCTTGAGAGGATAACCGAAATCGCTGGGGTGGTTGTTACGTTCGACCCAAAACCAATTCCGGGTGATTGGAATGGAGCCGGCGCTCATACAAACTACAGCACAAAGTCCATGCGAGAAGAAGGCGGGTTTGAGATTATCAAGAAAGCCATTGAAAAATTGGGATTGCGACATAAAGAACATATTGCGGCTTATGGCGAAGGCAACGAAAGGAGGCTGACTGGGAGGCATGAGACAGCCGACATCAACACATTCTCCTGGGGTGTTGCAAACCGTGGTGCCTCGATTCGTGTTGGTCGAGAAACGGAGAAAGCAGGAAAAGGTTACTTTGAGGATCGCCGCCCGGCGTCGAACATGGATCCATATGTTGTCACATCCTTAGTAGCATATACTACAATACTTTGGGAACCATCAAAGTAA
>PdGS1.2
ATGGCCGTCTGTGCGTTGGGATGCTCTTCGTTTTCAGCAGTGGCCTCGGCCTCTCACGAGAATGATTCTTTTCGACAATGCTTCACTTATTCAGCATCAATGGCAGCATCGTGTGGATCAAAATTTGCGACAAGAATCGATGATCAATATGCTTCACTGAGGCGGAAGAATTTTCTTAAAGGAAGCAAAAATTTGTTGGTGTTTTCTGGGAGAAAAATCAGCAACAGCCTCCTATTTCAGCGGCCTCCTGCTCGCGTCAGTTTAACGGTCACAAGCTCTTTGGATGATCTTCTCCAGTTAGACATTTCCGAAAGCAGCAATAGCCTCATTGCCGAATACATCTGGATAGGGGGCTCAGGTCTCGACATTCGAAGCAAAGCAAAGACATTGAAGGGTCCCATCACCGATCCAAAAGATCTTCCGAACTGGAATTACGATGGATCCAGCACTGGGCAATCTCCTGGAGAAGACAGCGAGGTTATACTTCACCCTCGAGCAATCTTTAAGGATCCTTTTCGTAAAGGCGACAACATACTAGTTGTGTGTGATACATACACGCCTTCTGGAAAGGCCATTCCCACAAACAAGCGTGCAGCTGCTGCAAAGATCTTCTCTGAGAAAAGAGTTGTGGAGGAGCAGCCATGGTTTGGTATTGAACAAGAATACACGTTGCTGCAAAAGAATGTGAAGTGGCCACTGGGATGGCCAGTTAATGGATTTCCAGGACCTCAGGGCCCCTATTACTGTGGAATTGGAGCAGACAAGGCATGGGGCCGAGACATTGTGGACGCTCATTACAAAGCTTGCCTGTATGCTGGAATAAAAATAAGTGGAGTCAATGCAGAAGTTATGCCGGGACAGTGGGAGTTTCAAGTGGGTCCTGTTGTGGGCATAGCAGCAGGGGATCAAATCTGGGCTGCCCGTTACATCCTTGAGAGGATCACAGAAATAGCTGATGTGGTTCTTTCTTTTGATCCTAAACCCATTCCAGGAGACTGGAATGGAGCTGGTGCCCACACCAATTACAGTACAAAGTCCATGCGTGCAGACGGGGGATTTGAGGTGATAAAAAAGGCAATAGAAAATTTGCGTGCAAGACATAACGTGCACATTGCTGCTTATGGAGAGGGCAACGAACGACGGCTTACAGGAAGGCATGAGACAGCTGATATAAAGACTTTCTCATGGGGTGTTGCAAATAGAGGTGCATCCATCCGGGTTGGCCGAGAAACAGAAAAAAGCGGCAAAGGGTATCTGGAGGATAGGAGGCCTGCTTCAAACATGGATCCATATGTTGTGACCTCCTTAATTGCTGAAACTACAATCTTGTTAGATTTAGAGAAGCAAGCATAG
>PdGS1.3
ATGTCTGAGCTTACGAAGCTGCTCAACCTGGATATTGGCGAGGAGCTCATCATCGCCGAGTACATCTGGACTGGAGGCTCTGGCCTAGACATCCGCAGCAAGGCAAGGACTCTTTCTGTTCCGGTGAAGCATGTGAAAGATCTGCCAAAATGGAGTTTTGATGGCTCAAGCACAGGCCAAGCTCCTGGAGAAGACAGTGAAGTTATTCTATATCCTCAGGCTATATTTAAAGATCCTTTTAGAAAGGGGAGCAATATTTTGGTAATTTGTGACACCTATACTCCTGCTGGAGAGGCGCTTCCATCAAACAACCGCTATCCTGCAGCGAAGATTTTCACTGAGAAAAAGGTTGCAGACGAGGAGCCATGGTTTGGAATAGAGCAAGAATATACCCTCCTCCAGAAAGACGTCAAATGGCCTCTCGGGTGGCCAATTAATGGGTACCCTCCACCTCAGGGGCCATATTATTGCGGAACTGGGGCAGACAAAGCTTGGGGTCGTGATATTGTTAATGCTCATTACAAAGCATGTGTTTATGCCGGCATTACGATGGGTGGTATTAATGCGGAAGTTATGCCCGGACAGTGGGAGTTTCAAATAGGTCCATGTGAGGGCCTCAGTGCGGGAGATCAGCTATGGGCAGCTCGATACATTCTCGAGAGAGTAACAGAAATCGCGGGGGTTATTGTTACGTATGACCCTAAACCCGTCCAGGGCGATTGGAATGGAGCAGGTGCTCATGTAAACTACAGCACAAAATCCATGCGACAACCAGGAGGTTATGAGGTGATCAAGGAAGCGATAGAAAAGCTGAGATTGAGGCATAACGAGCATATTGCCGCGTATGGTGAAGGCAATGAGAGGAGGCTGACAGGAAAGCATGAGACAGCAGATATTCACGAATTTTCCTGGGGAGCTGGAACCCGTAGTACGTCGGTTCGCGTTAGTCGCAATACGGCACAAGAAGGGAAGGGTTATTTGGAGGACCGTCGTCCACCTTCGAACATGGATCCATATGTGGTGACATCTATGTTGGCGGAAACCACGATATTGTGGGTACCACAGTAA
>EdGS1.1
ATGGGGCTTCTTGATGACCTCCTCAACCTCAACCTTAGTGATGTTACTGACAGTATCATCGCTGAGTACATCTGGATCGGAGGATCGGGACTGGATATGCGCAGCAAAGCTAGGACTATCTCCCACCCTGTAAAGAGCCCTAAAGACCTCCCGAAATGGAACTATGATGGGTCCAGCACAGGCCAAGCTCCAGGAGAAGATAGTGAAGTGATCCTTTACCCTCAAGCAATCTTCAGAGATCCCTTCAGGAGGGGGAACAATATCCTGGTAATCTGTGATGCATACACACCTGCGGGTGAGCCCATCCCAACCAACAAACGGGCAGAGGCTGCCAAGATCTTCAGTAACAAGGAAGTTACTGAGGAAGAGCCATGGTTTGGAATTGAGCAGGAATTCACTTTGCTACAAAAGGATGTTAAATGGCCTCTTGGATGGCCTGTGGGAGGTTTCCCTGGTGCTCAGGGGCCTTATTACTGCGGAGTTGGAGCAGACAAGGCTTGGGGCAGAGACATCATTGATGCTCACTACAAAGCCTGCCTTTATGCTGGGGTACAGATTAGTGGTATAAATGGGGAGGTCATGCCTGGTCAGTGGGAGTTCCAGGTTGGACCATGCGTGGGTATCTCCTCTGGGGATCAGCTCTGGGCAGCCCGATACATCCTAGAGAGGATTACAGAGATGGCAGGAGTTGTGCTGTCATTTGACCCCAAGCCTATTGAGGGTGATTGGAATGGAGCAGGCTGCCACACTAACTACAGCACCAAATCTATGCGTTCTCATGGAGGGATGGATGTCATTAAGAAGGCGATAGAGAAGCTGGGGTTGAAACATAAGGAGCATATTTCTGCTTACGGAGAAGGGAATGAGAGGAGATTAACAGGAAGGCATGAGACTGCTGATATTCACTCCTTTTCATGGGGTGTAGCGAACCGTGGTGCATCCATTCGTGTGGGACGCGATACTGAGAAAGAGGGGAAAGGCTACTTTGAGGACCGCCGCCCTGCCTCCAACATGGATCCTTATGTGGTGACGTCAATGATAGCTGAGACCACCATCATGTGGAATCCGAAGAAGTGA
>EdGS1.5
ATGGCTTCATCTCTCCTGACTGACCTCCTCAACCTCGACCTTACTGATGTCACTGAGAATATCATCGCTGAATACATATGGATTGGTGGATCTGGGTTGGATCTACGCAGCAAGGCCAGGACATTAAGCCGCCCTGTAAAGAGCCCCAGCGAGCTCCCAAAGTGGAATTACGATGGCTCCAGTACTGGTCAAGCTCCTGGGGAAGACAGTGAAGTCATCCTCTACCCCCAAGCAATATTCAAGGATCCTTTCCGCCGGGGAAACAACATTTTGGTGATATGTGATTGCTACACTCCTGCTGGAGAGCCCATCCCCACTAACAAGCGCTGTAATGCTGCCAAGATTTTCAACACCAAGGAAGTCGAGGAAGAAGAGACATGGTTTGGGCTAGAGCAAGAGTACACACTACTGCAGAAGGATGTGAAATGGCCTCTGGGTTGGCCTATTGGAGGCTATCCAGGGCAACAGGGTCCTTATTACTGTGGAATAGGAGCAGATAAGGCATGGGGGCGTGATATTGTTGATGCCCACTACAAGGCTTGCCTTTATGCAGGCATTCAGATCAGTGGAATCAATGGGGAGGTCATGCCAGGGCAGTGGGAGTTTCAAGTAGGCCCTGCAGTTGGCATTGCAGCTGGTGATCAGCTTTGGTGTGCTCGATATATCCTTGAGAGGATCACTGAAATCGCTGGTGTGGTGCTCACATTGGATCCCAAGCCAATTCAGGGAGATTGGAATGGTGCTGGATGCCATACCAATTACAGTACCAAGTCAACGCGTAAGGAGGGAGGATATTCTATCATAAAAAGTGCCATCGAGAAGCTTGGCTTGCGCCACAAGGAGCACATTGCTGCCTATGGGGAGGGCAATGAACGGAGACTCACGGGTCGACACGAGACTGCGGATATCAATACATTCTCTTGGGGTGTTGCCAACCGTGGCGCCTCGGTTCGTGTTGGCCGCGATACAGAGAAGGAAGGAAAGGGCTATTTCGAGGATCGGAGGCCAGCTAGCAACATGGATCCCTATGTCGTCACATCTATGGTCGCTGAGACAACCATTCTTTGGAAACCCAAATAG
>EdGS1.6
ATGTCTGCACTAAACGACCTGCTCAGCCTCAACCTTAGCGAAGTCACTGATAGCATTATTGCTGAATACATATGGATCGGTGGATCAGGATTGGATCTGCGCAGCAAGGCCAGAACTGTAAAAGGACCAATCAAGAAGCCCAGCGAGCTTCCAAAATGGAACTATGACGGATCCAGCACTGGCCAAGCTCCTGGTGATGACAGCGAGGTCATCCTTTACCCTCAAGCGATATTCAGGGACCCATTCCGTAGAGGAAATAACATTTTGGTAATTTGTGATTGCTACACCCCTGCGGGAGATCCCATCCCGACTAACAAGCGTTACGCTGCTGCAAAGATTTTCAGCACCAAGAAAGTCGAGGAGGAAGAGCCATGGTATGGGCTAGAGCAAGAGTATACTCTGCTTCAGAAGGATGTCAAGTGGCCTCTGGGCTGGCCAGTAGGTGGTTTTCCAGGTCCACAGGGTCCCTACTACTGTGGGATAGGAGCAGATAAGGCTTGGGGACGTGATATAGTTGATGCCCACTATAAGGCTTGTCTCTATGCTGGCATTCAAGTCAGTGGGATCAATGGAGAGGTCATGCCAGGACAGTGGGAGTTTCAAGTTGGGCCTTCAATTGGCATCTCTGTTGGTGATGAGCTGTGGTGTGCTCGATACATTCTTGAGAGAATTACTGAAATTGCTGGTGCGGTGCTCTCATTGGACCCAAAGCCAATTCAGGGTGATTGGAATGGTGCTGGATGTCATACAAATTACAGTACCAAGTCCATGCGTAAGGAGGGGGGCTTATCTGTGATAAAGAAAGCGATAGAGAAGCTTGGTTTAAGGCATAAGGAACACATTGCAGCCTATGGAGAAGGCAATGAACGAAGATTGACCGGAAGACATGAGACAGCTGATATGAACACCTTCTCTTGGGGTGTTGCAAATCGTGGTGCTTCAATACGCGTTGGTCGTGACACTGAAAAGGAAGGAAAGGGCTACTTTGAGGATCGGAGACCAGCTAGTAACATGGATCCATATGTGGTCACATCGATGATTGCTGAAACTACAATTCTTTGGGAACCAAAATGA
>EdGS1.2
ATGGAGAGGGGCCTAGCGTATGCGCATGTTTCTTCTTCAATGTTGTCATCAGTTGCCTCCACCACCACCACCCCCACCACCCGTTGCTATAGTGTCACCACCCCGCATGACCACGCTTTCTGGAGGAGGGCATCCCTTAACCTCAACCCCAAAAAGAACAGGGATTTGCTGCGCCTCGAACCTTGGTGTAGAAGCGGGGGTAGGTTCTCCTTCGTGTGCCGTGCCTCTGCCTCAGCCTCTCCCCTCAAAGATCTCATTGACCTCAACCTCGATAGTATTACTAATAGTGTCATTGCTGAATATATATGGATAGGAGGCTCAGGCATAGACCTCCGGAGTAAAGCCCGGACTCTGAGTGGTCCTGTGAAGAGCCCCACGGAGCTACCCAAATGGAACTACGACGGATCCAGCACTGGCCAAGCTCCTGGCGAGGACAGTGAGGTTATTCTCTATCCACAGGCCATTTTCAAGGATCCATTCCGGGGAGGCAATAACATTCTGGTTATTTGTGACGCCTACACACCATCAGGGGTGCCCATCCCTACCAACAAGCGTAACAAGGCTGCCAAGATTTTCAGCATCAAAGAAGTTGAGGAGGAAGTGCCATGGTTCGGACTGGAGCAGGAATACACCCTTTTGCAGAAGGACCTGAAATGGCCTCTAGGCTGGCCAGTTGGTGGCTACCCAGGTCCACAGGGTCCATACTACTGTGGAGTGGGAGCTGACAAAGCATGGGGGAGAGACATAGTGGATGCTCACTACAAGGCTTGCCTCTATGCTGGCATCCAGATCAGTGGTGTTAATGGGGAGGTCATGCCTGGCCAGTGGGAGTTTCAAATTGGACCTGCAGTGGGCATTTCTGCTGGAGACCAACTATGGGCTGCAAGATATATTCTAGAGAAAATTACTGAAATGGCAGATGTCGTACTCTCCCTTGACCCCAAACCAATTGAGGGTGACTGGAATGGAGCTGGCTGCCACACTAATTACAGTACCAAGTCCATGCGCAGCGAAGGTGGCTTTGAAGTTATCAAGGAGGCTATTGCGAAGCTTGGAATGAGGCACAAGCAGCACATTCTTGCCTATGGTGAAGGCAATGAGAGAAGGCTGACAGGCAAGCATGAGACTGCCAACATCAATACCTTCTCATGGGGTGTTGCCAATAGAGGAAGCTCAATCCGAGTGGGTCGGGATACTGAGAAGGAAGGAAAAGGATACATGGAGGATAGGAGGCCTGCATCAAACATGGACCCTTATGTGGTTACTTCCATGATTGCTGAAACAACCATTCTATTTGATCCCAGTGTTGGAAATGATGCAATGGAAAAGCAACAGGTCTCTGTTGGTGTTGGCCATTAG
>EdGS1.3
ATGGAGGGTGTTGCATTTGCCCAGAGCGTGTCTCTCTCTCCTTGCCCTGTTCAAGCATCGAGCAGGGCTGGGCTAGCGTTTAGGAGTAGTGGGTTGCTCAACTTTGCCCCTGGTGGGTCCCGGAAGGCCCTCCTTACGCCTGCAGTGTCCAAACGTGTGAAGAGCCCTCTTTCCCTTGCATGTCGTGCCTCTGTTGTTTCCCCGCTTAAAGACCTCCTTGACCTCCCCCTCGATAATGTTACTGATAGTATCATTGCTGAATACATCTGGATTGGAGGCTCCGGCACAGATCTCCGTAGCAAGGCTCGAACCTTGCCTGGTGGGGTCAAAAGTCCAAAGTTCCTTCCCAAGTGGAACTACGATGGATCCAGTACTGGCCAAGCTCCTGGTGCTGACAGTGAAGTCATTCTCTATCCACAGGCCATTTTCAGGGATCCATTCCGCGGAGGCAACAACATTCTGGTCATTTGTGATGCTTACACACCGGGTGGTGAGCCCATCCCTACCAACAAGCGCCACAGTGCGGCTAAGATTTTCAGTGCCAAGGAAGTTGTGGAGGAAGTGCCATGGTTTGGGCTCGAGCAGGAATACACTCTTTTGCAGAAGAACGTTAAATGGCCTCTAGGCTGGCCAGCTGGTGGCTACCCAGGCCCCCAGGGTCCTTACTACTGCGGAGTCGGAGCTGACAAAGCATGGGGAAGAGACATAGTGGATGCTCACTACAAGGCTTGTCTCTACGCTGGAATCCAGATCAGTGGTGTCAATGGGGAGGTCATGCCCGGTCAGTGGGAATTCCAAATTGGTCCATCTGTAGGCATTGCTGCTAGTGACCAACTATGGTGTGCAAGATACATTCTTGAGAGAATTACAGAAGTGGCAGATGTTGTACTCTCACTTGACCCCAAACCAATTGAGGGCGACTGGAATGGAGCGGGATGTCACACCAATTTCAGTACCAAGTCGATGCGCAATGAGGGAGGGTTTGATATAATCAAGAAGGCGATAGAGAAGTTGGGGCTTCGCCACAAAGAGCACATTGCGGCCTACGGAGAAGGCAATGAGAGGAGGCTCACTGGTCGACATGAGACTGCCAGCATCCACACCTTCTCCTGGGGTGTTGCGAATAGAGGAAGCTCTATCCGTGTGGGTCGTGATACAGAGAAGCAAGGCAAAGGGTACATGGAGGACAGGAGACCTGCGTCAAACATGGACCCATATGTGGTCACTTCGATGATTGCAGAAACAACCATTTTATTGGATCCCAAGCCTGGAAAAGATACGACCCAGAAGCAACATGTCTCTGCCAATTCCGGCCATTAA
>EdGS1.4
ATGGCTTTGGAGGACCTCCTCAACCTCAACCTTTCTGACATCACTGACAAAGTCATTGCTGAGTATATCTGGGTTGGTGGATCGGGACAAGACCTACGTAGCAAAGCAAGGACCTTATCTGGACCTGTTGACGACCCTAAAAAGCTCCCAAAATGGAACTATGATGGTTCCAGTACTGGTCAAGCTCCCGGACAAGACAGTGAAGTCATTTTATACCCTCAAGCTATTTTCAGGGATCCTTTCCGAAGAGGCAAAAATATCCTGGTGATTTGCGACACGTACACCCCTGCAGGAGAGCCCATTCCAACAAATGCACGCAACATGGCGGCAAAGATCTTCAGCCAGAAGAAAGTGATCGACGAGGAGACATGGTATGGACTGGAGCAAGAGTACACCTTACTGCAGAAGGATATAAAATGGCCGCTTGGGTGGCCCCTTGGCGGCTATCCCGGTCCACAGGGCCCTTACTACTGTGGAGTTGGGGCTGAGAAAGCATATGGGAGAGACATTGTCGATGCCCACTACAAAGCCTGCATTTATGCAGGGATCAACATCAGCGGAATCAATGGTGAAGTGATGCCGGGCCAATGGGAGTTTCAAGTCGGTCCCTCTGTGGGCATTTCTGCAGCTGATGAACTCTGGTGTGCAAGATACATTCTAGAGAGAATCACAGAAAAAGCTGGTGTGGTATTGACCTTTGACCCTAAACCGATTCAGGGTGATTGGAATGGAGCTGGTTGTCACACTAATTACAGTACCAAGTCCATGAGAAAGGATGGAGGATATGCAATAATCAAGAAGGCCATAGAAAAGCTTGGGTTGAGGCATAAGGAGCACATTAGTGCATATGGAGAAGGTAATGAGAGGAGGCTCACAGGAAGGCATGAGACCGCAAGCATGCACTCGTTCTCTTGGGGTGTTGCCAACAGAGGAGCATCCGTACGGGTGGGGAGAGAAACTGAGAAAGATGGAAAAGGTTACTTTGAAGATCGGCGTCCAGCATCCAACATGGATCCATACATTGTAACCTCAATGATAGCTGAGACTACCATTCTTTGGGATCCAAAAAACCCAAAAGCAAATGCTAAATGA
>AfGS1.1
ATGTCTCTCCTCAACGACCTCCTCAACATCAACCTCAGCGATTCCACGGAGAAGATCATCGCGGAATACATATGGATTGGGGGATCTGGCACCGACATCCGTAGCAAAGGAAGAACTCTGCCAGGGCCCGTGAGTAGCCCCAAGGAGCTTCCGAAGTGGAACTACGACGGATCCAGCACTGGTCAGGCTCCTGGCCAAGATAGCGAAGTGATTTTATATCCTCAGGCTATATTCAGGGATCCCTTCCGCAGGGGGAATAACATCCTGGTCATCTGCGACACTTACACTCCCGCCGGGGAGCCAATTCCTAGCAACAAGCGTGCTGCAGCCGCTAAGATTTTCAGTACGAAAGAAGTTGCGGAAGAAGTACCCTGGTATGGCATCGAGCAGGAGTTCACGCTACTGCAGAAGGATGTCAAGTGGCCTCTGGGATGGCCCGTGGGAGGTTATCCTGGTCCTCAGGGCCCCTACTATTGTGGTGTTGGCGCCGATAAGGCTTGGGGCCGGGACATTATCGATGCTCATTACAAGGCCTGCCTTTATGCCGGTATTCAGATCAGTGGAATAAATGGAGAGGTCATGCCTGGTCAGTGGGAATTCCAAGTTGGACCTGCTGTAGGCATTTCTTCTGGTGATCAGCTCTGGTGTGCTCGTTACCTTTTGGAAAGGATCACGGAGATCGCTGGTGTTGTTCTGTCACTTGATCCAAAACCGATTGAGGGTGATTGGAATGGCGCTGGATGCCACACCAATTACAGTACAAAATCAATGAGGGAAGAAGGTGGATTTGCTGTTATTAAGGAGGCTATTGAGAAACTTGGATTGAGACACAAAGAGCACATTGCTGCCTATGGAGAAGGAAATGAAAGAAGACTGACTGGCAGACATGAGACTGCTGACATCAATACCTTCTCTTGGGGTGTTGCAAATCGTGGCGCCTCAATCCGTGTGGGCCGTGACACAGAGAGAGAGGGCAAAGGGTATTTTGAGGATCGTCGTCCAGCTTCAAACATGGATCCCTACGTCGTTACATCTATGATTGCTGAGACAACAATCCTGTGGGAACCCAAGTGA
>AfGS1.3
ATGTCCTCCCTTAATGACCTCCTTAACCTCGACCTTGGTGAAGTCACCCACAACATCATCGCCGAATACATCTGGATTGGCGGCTCCGGCCTCGACGTGCGTAGCAAGGGTAGAACTCTTCCTCGCCCCGTTAAAGGGCCCGAGGAGCTTCCAAAGTGGAACTATGATGGATCCAGCACTGGGCAAGCTCCCGGTCAGGACAGTGAAGTGATACTGTATCCTCAGGCAATATTTAGGGATCCCTTCCGGAGGGGAAAGAATATTTTGGTTATTTGCGATGCCTATACTCCGGCAGGGGAGCCCATCCCTACCAACAAGCGTGCCGCAGCTGCTAAGGTTTTCAGCACAAAGGAAGTTGAGGTTGAAGAACCATGGTATGGAATAGAGCAGGAGTTTACTCTGTTGCAGAAGGATGTGAAGTGGCCTCTTGGATGGCCTGTAGGAGGCTACCCTGGTCCACAGGGCCCTTATTATTGTGGGACTGGGGCAGACAAGGCCTGGGGCCGTGACATCATTGATGCTCATTACAAGGCTTGCCTTTACGCCGGCATCCAAATCAGCGGGATCAATGGAGAGGTTATGCCTGGCCAGTGGGAGTTTCAAGTTGGACCTTGTTTGGGCATTTCTTCTGGTGACCAGCTTTGGTGTGCTCGCTACATTCTTGAGAGAATCACAGAAATTGCTGGTGTAGTGCTTTCCCTGGACCCAAAACCAATCGAGGGAGATTGGAATGGTGCTGGGTGCCACACCAACTACAGCACAAAGTCGATGCGTGAGGAAGGTGGTTTTGCTGTTATAAAGGAAGCTATAGAGAAGCTTGGACTGAGGCATAAAGAGCACATCTCTGCTTATGGTGAAGGAAATGAGAGACGATTGACAGGCAGACACGAGACTGCTGATATCAATACATTTTCTTGGGGAGTTGCCAACCGGGGTGCCTCGATCCGAGTCGGTCGTGACACAGAAAAAGAAGGCAAAGGCTACTTTGAGGATAGACGGCCAGCCTCAAACATGGACCCCTATGTCGTAACATCTATGATTGCTGAAACAACAATCCTGTGGAAGCCCAAAAACTGA
>AfGS1.2
ATGGACTTACAATATTATCAGGAGCTGATCCTTTCTTCTTCTTCTTCTTCTTCTTCTTCACGTTCGTGCACAGCTTTCCCTTCTCTGCTCCTGCTGTCGCTCATCACAAGCTTTGCTTCCCTTCTTGCTCTCCTAGCAAGAAGAAGATTGCGTCCCTTCCTTCTCATCCTCTCCCCCTCTTACCATCCTCCTTTCCTCCCCTCTCTCCCCATCCCTGCCATGTCTTCTTCCGTCATGAACGACCTCCTCAACCTCGACCTCACCGACGTCACTGAAAAGATCATCGCTGAATACATATGGATTGGTGGTTCTGGAATCGATATCCGCAGCAAAGGGAAAACACTTCCGGGGCCCGTGAAAAGTCCCAAAGATCTTCCCAAGTGGAACTACGACGGCTCCAGCACCGGGCAGGCTCCCGGCCAAGATAGTGAAGTGATTCTCTATCCTCAGGCTATTTTCAGGGATCCATTCAGAAGGGGTAATAACATCCTGGTAATTTGTGATACGTACACTCCCGCCGGCGAGCCAATTCCCACCAATAAACGTGCTGCAGCTGCGAAGATTTTCAGCACGAAAAAGGTTGAGGAGGAGGTGCCCTGGTATGGTCTCGAGCAGGAATTTACGCTTTTGCAGAAGGATGTGAAATGGCCTCTGGGGTGGCCGATAGGGGGCTATCCCGGTCCGCAGGGTCCATACTATTGTGGTATCGGCGCTGACAAAGCCTGGGGTCGTGATATTATTGACGCTCATTACAAGGCCTGCCTTTATGCGGGTATTCAAATCAGTGGTATTAATGGAGAGGTCATGCCTGGCCAGTGGGAATTCCAAGTTGGACCTGCCGTAGGCATTTCCGCCGGTGATCAGCTTTGGTGTGCTCGTTACCTCCTGGAGAGAATCACAGAGATTGCCGGTGTTGTGCTTTCCCTGGATCCAAAACCAATTGAGGGAGACTGGAATGGTGCTGGATGCCACACTAATTACAGCACCAAATCAATGCGTGAGGAAGGGGGATTTGCCATCATTAAGAAGGCCATCGAAAAACTTGGACTGAGGCACAAAGAGCACATTGCAGCCTATGGAGAAGGAAACGAAAGAAGATTGACTGGCAGACATGAGACAGCGGACATTAATACCTTCTCTTGGGGTGTTGCGAATCGTGGTGCTTCAGTTCGTGTGGGCCGTGACACAGAGAAAGATGGCAAAGGCTATTTCGAGGATCGTCGGCCAGCTTCGAACATGGATCCATATATTGTGACATCTATGATTGCTGAGACAACAATCCTGTGGGAACCCAAGTGA
>OvGS1.1
ATGGCTTCTTTGCAAGACCTTCTCAACCTTGACCTGAGCGAGGTTACCGAAAACGTCATTGCAGAATACATATGGGTCGGCGGTTTTGGACTCGATATTCGAAGCAAAGCTAGAACTCTTTCAGGTCCTGTTACCAGCCCTAAGCAGCTTCCTAAATGGAATTACGATGGATCAAGCACCGGGCAAGCTCCTGGAGAAGACAGTGAAGTGATCCTTTATCCTCAGGCGATATTCAGGGATCCATTCAGGAGAGGCAAAAATATTTTGGTTATTTGCGACGCATATACTCCTGCCGGCGAGGCCATTCCTACTAATAAGCGTGCTAAGGCAGCGGAAATCTTCAGTTCAAAAGAGGTCTTAGAAGAGGAACCATGGTATGGACTCGAACAAGAATTTACGTTGTTGCAGAAGGACGTCAAGTGGCCTCTTGGTTGGCCTGTTGGTGGATATCCCGGACCGCAGGGACCTTACTACTGCGGAACAGGAGCGGATAAGGCATGGGGAAGGGACATCATCGATGCTCATTACAAGGCCTCCCTTTATGCCGGTATTCAGATAAGTGGGATTAATGGAGAGGTGATGCCTGGTCAGTGGGAGTTCCAGGTTGGACCTGCTTTGGGAATCTCGGCTGGCGATCAGCTGTGGTGTGCTCGTTACATTCTTGAGAGAATTACAGAGATTGCTGGTGTTGTTCTTTCTCTTGATCCTAAGCCAATACAGGGAGACTGGAACGGTGCTGGATGTCATACCAACTACAGTACTAAATCCATGCGTAAAGAAGGCGGCTACGAAGTAATAAAGAAGGCAATTGAAAAGTTGGGACTGAGGCATAAGGAGCATATAGCAGTCTATGGAGAAGGTAATGAAAGAAGATTGACAGGGAGGCATGAAACCGCTGATATGAATACTTTCTCATGGGGTGTTGCAAACCGTGGTGCTTCTATACGTGTGGGGCGTGATACAGAAAAGGAGGGGAAAGGCTACTTTGAGGACCGACGTCCAGCTTCTAACATGGACCCCTATGTGGTGACTTCAATGATTGCTGAGACAACAATCCTTTGGAAGCCTATTTGA
>OvGS1.2
ATGGCAGCACTAGCCGATCTGCTTAACTTGGATCTCTCTGATACGACGGAGAAGATCATAGCAGAATACATCTGGGTTGGAGGATCAGGTCAAGACATTCGCAGCAAAGGAAGAACCCTTCCCCGTGCTGAAAAGGATCCCAGAAAGCTTCCTAAATGGAACTACGACGGTTCAAGCACAGGCCAAGCTCCAGGAGAAGACAGTGAAGTGATTTTGTATCCGCAAGCTATATTCAGAGATCCTTTCAGGAGAGGGAAAAACATCCTGGTTATTTGCGATGCATACACTCCACAAGGAGAAGCCATTCCAACAAACAATCGTGCACCTGCGGCAAAAATCTTCAGTCATGAAAAGGTTACCGAGGAAGAGCCATGGTATGGCTTAGAACAGGAATACACTTTACTGCAGAAGGATATAAATTGGCCTCTTGGATGGCCAATTGGTGGTTATCCAGGTCCACAGGGCCCCTACTATTGTGGAGTTGGAGCAGACAAGGCATATGGCCGAGATATTGTGGATTCTCACTATAAAGCTTGCCTCTATGCTGGGATCAACATAAGCGGCATCAATGGAGAGGTTATGCCGGGACAGTGGGAGTTCCAAGTTGGACCAGCGGTGGGTATCTCTGCGGGAGATGAGCTTTGGTGTGCTCGTTATATTCTTGAGAGGATTGCGGAAGTTGCTGGAGTTGTTGTTTCTTTTGATCCCAAGCCAATCCAGGGAGATTGGAATGGGGCTGGTTGCCACGCAAACTACAGCACAAAGTCTATGCGAAATGAAGGGGGTTATAAAGTAATTAAGAAAGCTATTGAAAAGCTTGGATTAAGGCACAAGGAGCATATCAGTGCCTATGGAGAAGGCAATGAGAGAAGGCTGACTGGGAGACATGAAACAGCAGATATCAATACATTTTCTTGGGGTGTGGCTAATAGAGGAGCATCAGTACGTGTTGGCCGGGAGACGGAAAGAGACCAGAAAGGTTATTTTGAAGATCGCCGTCCGGCCTCTAACATGGATCCATATGTGGTTACTTCTATGATAGCTGAGACCACCATTCTTTGGGAGCCAAAATGA
>OvGS1.3
ATGGCTCTCGATGACCTGCTTAACTTGGATCTTTCGGAATCGACAGAGAAGATAATCGCAGAATACATCTGGATCGGAGGTTCAGGCCAAGATATCCGCAGTAAAGGAAAAACGCTTCCGCAAGCCGAAACTAACCCTAAAAAGCTTCCAAAGTGGAACTACGACGGGTCTAGTACAGGCCAAGCTACAGGAGAGGACAGTGAAATCATCCTTTATCCGCAAGCCGTATTCAGAGATCCTTTCAGGCGAGGGAAAAACATCCTGGTCATTTGTGATGCATATACTCCACAAGGAGAAGCTATTTCAACAAACAAACGTGCAGTTGCTGAGAAAATTTTCACTCAGAAAAAGGTCACTGAGGAAGAGCCATGGTACGGCTTGGAGCAGGAATATTTCTTGCTGCAAAAGGATACAAAATGGCCTCTTGGATTGCCCGTAGGTGGTTATCCCGGTCCCAAGGGTCCTTACTATTGTGGAGTGGGAGCAGACAAGGCACATGGTCGTGATATAGCAGAGGCTCACTATAAAGCTTGCCTTTACGCTGGGATCAAAATGGGTGGTATCAATGCAGAGGTTATGCCTGGGCAGTGGGAGTTCCAAATTGGACTAGGAATAGGCATCTCGGCTGGAGATGAACTTTGGTGTGCCCGCTATATTCTTGAGAGAATTGCAGAAATGGCTGGAGTTGTTGTGTCTTTCGACCCTAAACCAATCCTGGGAGATTGGAATGGTGGTGGTTGTCATACAAACTACAGCACAAAATCAATGCGAGAGGAAAGGGGCATTGAAATTATTAAGAAAGCTATTGAAAAGCTTGGGTTGAGGCACAAAGAGCATATAAATGCTTATGGAGAAGGCAATGAGAGGAGGCTGACTGGGAGAAATGAGACAGCAGATATTAATACATTTTCCTGGGGCGTGGCTAATCGAGGGACATCTATACGCATTGGTCGTGAGACAGAGAGAGAGGGGAAAGGTTATTTTGAAGATCGTCGCCCTGCCTCTAACATGGATCCATATTTGGTTACTTCTATGATTGCTGAAACCACAATTCTTTGGGAGCCTAAGTGA
>PglyGS1.1
ATGGCTCTGCAGGAGCTTCTCAACCTCAACCTCTCCGATCACACCACGAAAATTATCGCCGAGTATATATGGATTGGTGGATCAGGGATTGATGTGCGCAGCAAAGCCAGGAGTCTCCCGGCACCAGTTGCAGACCCCAAGAAGCTTCCCAAGTGGAACTATGATGGTTCAAGCACAGGTCAAGCCCCTGGGGAGGACAGTGAAGTGATCTTGTACCCTCAAGCCATCTTCAAGGACCCTTTTAGAGGAGGGAACAACATTCTGGTAATTTGTGACTCATACACCCCAGCTGGTGAGCCCATTCCGACCAACAAGCGAGCTGAAGCTGCCAAGGTTTTCTCCAATCCCAAGGTGGTCGATGAGGAGCCATGGTTTGGGCTGGAACAAGAGTATACCCTTCTGCAAAAGGATGTGAACTGGCCCATAGGGTGGCCCATTGGGGGCTACCCAGGTCCGCAGGGACCTTATTATTGTGGGACTGGAGCTGAGAAAGCGTATGGCCGTGACATTGTGGATGCTCATTACAAAGCGTGTCTGTATGCTGGCGTCAACATTAGTGGCATCAATGGAGAAGTTATGCCTGGCCAGTGGGAATTCCAAGTTGGACCTGCTGTTGGTATTGGAGCGGCCGATCAACTATGGTGTGCCCGATATATTCTTGAGAGGATCACGGAACTTGCAGATGTTACCTTGAGCTTTGATCCAAAGCCAGTACCGGGAGACTGGAATGGGGCTGGATGCCATACAAACTTCAGCACAAAGAGTATGAGGGCAGAGAAGGGCTATGAGGTGATCAAGAAGGCCATTGAGAAGCTGAAGTTGAGGCACAAGGACCATATAGCTGCCTATGGGAAAGGCAATGAGAGGAGGCTGACAGGAAAGCATGAGACAGCAGATATGAACACCTTCTCATGGGGTGTTGCCGACCGTGGTGCATCTATTCGTGTGGGTAGGGATACAGAAAAGGAGGGCAAAGGCTATTTTGAAGACAGACGCCCTGCGTCCAACATGGACCCCTATATTGTGGCAGCTATGATTGCAGCTACTACCATCCTGTGGAATGCAGATAAGGCATGA
>PglyGS1.2
ATGTCTCTGCTTAATGACCTCCTTAACCTCGACATCTCTGACTCAGGCTACATCATAGCGGAGTACATATGGATTGGTGGATCCGGTCTTGATATGCGCAGCAAAGGAAGGAGCGTGAAGGCGCCCATCAAGAGCCCAAAGGACCTGCCAAAATGGAACTACGATGGATCTAGCACTGGCCAAGCTCCCGGAGAAGACAGTGAAGTCATTCTCTACCCCCAAGCCATCTACAAGGATCCTTTCCGCAGAGGCGATAACATTTTGGTTATCTGTGACGCATACACTCCTCAAGGGGAGCCGATCCCCACCAACAAGCGGTTTGCCGCAGCCAAGATCTTTGCAGATGCGGCAGTTGAGAAGGAAGTGACATGGTATGGAATTGAGCAAGAGTTCACTCTTCTGCAAAAGGATATCAAGTGGCCACTCGGCTGGCCGGTGGGGGGATATCCTGGGCCACAGGGTCCTTATTACTGTGGAATTGGAGCCGACAAAGCTTGGGGGCGCGCGATTATTGATGCGCACTACAAAGCGTGCCTGTATGCAGGCATCCAAGTTTCCGGTATCAATGGGGAAGTGATGCCCGGACAGTGGGAATTTCAAGTCGGACCCTGCGTTGGCATTTCCGCAGCGGACCAGCTGTGGTGTGCTCGGTACATTCTTGAGAGGATTACGGAGCTTGCAGGAGTGGTGCTCTCATTGGACCCCAAACCCATTGAGGGAGACTGGAATGGAGCTGGTTGCCACACTAACTATAGTACTAAGTCAATGAGGGAGGAAGGTGGCTATGAGGTAATCAAGAAAGCCATTGAGAAACTAGGACTGAAGCATAAGGAGCACATTGCTGCCTATGGTGAGGGCAACGAGCGTCGTCTTACGGGTCGCCATGAGACTGCTGACATTCACACTTTCTCATGGGGCGTTGCAAACCGTGGGGCTTCCATTCGTGTTGGTCGTGACACCGAGAAAGAAGGCAAAGGGTACTTCGAGGATAGGAGGCCCGCAAGCAACATGGACCCCTACATTGTCACAGCTATGATTGCAAATACCACCTTGTTGTTCAAGCCTTGA
>PglyGS1.3
ATGTCATCTCTCCTGGACGACCTCCTTAACTTGGACATCAGCGCATCAGGCTACATCATCGCCGAGTACATCTGGATTGGTGGTTCTGGCGTGGATCTAAGGAGCAAAGGCAGGTCAGTGAAAGGCCCCATCAAAAGCCCCAAGGATTTGCCAAATTGGAATTATGATGGATCTAGTACTGGCCAGGCCCCTGGTGAAGATAGTGAAGTCATCCTCTATCCTCAAGCAATATACAAGGACCCATTTCGCAAGGGAGACAACATCCTTGTGATGTGTGATTGCTACACACCTCAAGGAGAGGCTATCCCAACCAATAAGCGTTTTTCAGCTGCAAAAATCTTTTCCGACAAGGTGGTTGAGAAGGAAGTGCCGTGGTTCGGCCTTGAGCAAGAGTACACTCTTCTGCAGAAACATGTGAAATGGCCTTTGGGGTGGCCAATTGGAGGCTATCCTGGATCCCAGGGTCCTTACTATTGTGGAGTGGGAGCCGACAAGGCTTGGGGCCGTGACATCGTGGACGCCCATTACAAGGCTTGCCTGTATGCGGGCATCATAATCTCTGGTATTAATGGGGAGGTGATGCCTGGCCAGTGGGAATTTCAAGTTGGACCCTGTGTAGGCATTGCTGCCGGTGATCAACTTTGGGTTGCTCGGTACATTCTGGAGCGCGTCGCAGAGCTTGCAGATGTAGTCCTTTCCTTGGATCCCAAGCCAATTGAGGGAGATTGGAATGGTGCTGGCTGCCACACCAACTACAGTACAAAGTCTATGAGAGAGGAAGGTGGGTTTGAGGTGATCAAGGAGGCCATACAAAAATTGGGATTGAGGCACAAAGAGCACATTGCTTCATATGGTGAAGGGAATGAGAGGCGACTCACAGGTCGACATGAGACCGCTAGTATGCATTCCTTCTCATGGGGAGTAGCCAATCGTGGAGCTTCTATTCGGGTTGGCCGAGACACAGAGAAGGAAGGCAAAGGTTACTTTGAGGATAGAAGACCTGCAAGCAACATGGATCCATACCTGGTCACATCAATGATTACATACACTACCCTCTTGTTCAAGCCATAG
>PglyGS1.4
ATGGCTTTGCAAGAGCTTCTCAGCCTCAATCTCTCCGACAGCACGTCCAAGATCATCGCCGAATACATATGGATTGGTGGATCAGGCATTGATGTGCGCAGCAAAGCTCGGACGCTGCCTGCACCGGTTTCGGACCCCAAGAAACTTCCTAAATGGAACTATGATGGTTCCAGTACAGACCAGGCCCCAGGGAATGACAGTGAGGTGATTTTATACCCCCAAGCAATTTTCAAGGACCCCTTTCGAAAAGGTGACAACATATTGGTTATTTGTGATTGCTACACGCCTGCTGGTGTGCCTATCCCTACTAATAAGCGTGCTGAAGCTGCCAAAATTTTTTCTGATCCAAAAGTTGTTGAGGAAGAGCCATGGTTTGGGCTAGAACAAGAGTATACATTGCTGCAGAAGGATGTGAACTGGCCAGTAGGATGGCCCATTGGAGGATACCCTGGACCTCAGGGGCCTTACTACTGTGGTGTAGGGGCCGAGAAAGCATATGGGCGTGATATTGTGGATGCCCACTATAAGGCTTGCCTCTATGCTGGCATCAACATCAGTGGCATTAATGGAGAAGTTATGCCTGGTCAGTGGGAATTTCAAGTTGGACCCTCGGTCGGAATTGGGGCAGCTGATCAATTGTGGTGTGCACGATACATTCTTGAGAGAATTACGGAAATTACAGATGTCACACTTAGTCTGGATCCCAAGCCAATACAGGGTGATTGGAATGGAGCTGGATGCCACACAAATTTCAGCACAAAGAGTATGAGGGAAGAAGGTGGGTACGAATTGATAAAGAAGGCTATTGAGAATCTGAGGCTTAGGCACAAGGACCATATAGCTTCCTATGGAAAAGGGAACGAGAGAAGACTGACAGGGAAGCATGAGACAGCAGATATCAACACTTTTTCATGGGGTGTTGCCAACCGTGGTGCATCTGTGCGCGTGGGTAGAGACACCGAAAAAGAGAACAAAGGGTACTTTGAAGACAGGCGTCCAGCTTCCAACATGGACCCCTATGTGGTGGCAGCCATGATTGCGGCCACTACTATCTTATGGAGTCCAGAGAAAAAAGCTTGA
>DpGS1.1
ATGTCGATCCTCTCCGACCTCCTCAACCTTGACATATCTGCTTCCGGCAAAATTATAGCTGAATACATCTGGATCGGTGGATCAGGCCTCGACATCAGGAGCAAAGCAAGGACTGTCGATGCACCAATCAAGAGCCCCAAGGACCTCCCCAAGTGGAACTATGATGGCTCAAGTACCGGCCAAGCTCCCGGTCAAGATAGCGAAGTCATTTTATATCCTCAGGCTATTTTTAAGGACCCTTTCCGCGGAGGAGACAATATCCTTGTGATATGCGATTGTTACACGCCGGCAGGGGTGCCTATACCCACTAACAAACGAGCTGATGCTGCAAAGATCTTTTCTCAGAAGGAAGTCGAGGAAGAGATACCATGGTTTGGCATCGAGCAGGAGTTTACTCTTCTTCAGAAGGATGTCAAATGGCCGCTTGGCTGGCCCATTGGTGGCTTTCCTGGACCGCAGGGCCCCTACTACTGTGGAATCGGAGCAGACAAGGCGTGGGGCCGGGATATCATTGATGCCCACTACAAGGCCTGTATCTATGCGGGCATTCAGATTTCTGGTATAAATGGGGAGGTGATGCCCGGCCAGTGGGAATTCCAAGTTGGACCGGCTGTGGGCATCTCTGCTGGAGACCAGTTGTGGTGTGCTCGGTATCTTCTAGAGCGAATCACAGAGAAGGCAGGGGTAGTCCTCTCACTGGACCCTAAACCCATTGAGGGTGATTGGAATGGAGCTGGCTGCCACACTAACTACAGCACCCTTTCCATGAGGAAAGAGGGTGGATATGAGCTAATCAAGAAGGCGATTGAGAAGCTTGGTCTGAGGCACAAGGATCACATTGCTGCCTATGGAGAAGGCAATGAACGACGACTCACGGGCCGCCATGAGACAGCTGACATTAACACTTTCTCATGGGGTGTTGCGAACCGTGGTGCCTCCATTCGAGTTGGCCGGGACACAGAGAAGGAAGGGAAAGGCTACTTTGAGGACAGGAGGCCAGCAAGCAACATGGATCCTTATGTTGTGACCTCCATGATTGCCTACACTACCATCTTGTATAAGCCAAAAGCCTAA
>DpGS1.2
ATGGCTTCCCTTCTTGATGTCCTCGACCTTGATATCACCTCCTCTGGCCAAATTATCGTCGAATATATCTGGATTGGTGGATCTGGCCTGGATCTCCGGAGCAAAGCAAGGACAGTACGTGCACCCGTCAATGGACCCGAGGATCTTCCCAGATGGAATTACGATGGATCCAGTACCGGGCAAGCCCCCGGGGAGGACAGTGAAGTTATTTTATATCCCCAAGCCATCTTCAAAGACCCTTTCCGGAGAGGAGAAAACCTCCTAGTTATATGTGATTGCTACACGCCTGCAGGAGACCCAATTCCCACCAACAAACGCGCTTCTGCAGCAAATATTTTCGCCCAAGAAGAGGTGGTGAAGGAAGAACCCTGGTATGGTATTGAGCAAGAATTCACTCTTCTGCAGAAAGATGTCAAGTGGCCGCTTGGCTGGCCCATTGGTGGGTTCCCTGGTCCTCAGGGCCCCTATTATTGTGGTGTTGGGGCAGAGAAAGCCTGGGGCCGTGATATCATTGATGCCCACTACAAGGCATGTCTGTATGCTGGCATCAAGATATCTGGAATTAATGGAGAGGTCATGCCTGGTCAATGGGAATTTCAAGTTGGACCTTGCGTGGGCATTTCTTCAGGAGACCAGCTATGGTGTGCTCGGTACATTTTGGAGAGAATCACAGAGAAGGCAGGGGTTGTGCTGTCATTGGACCCCAAACCTATTGAGGGAGATTGGAATGGAGCTGGGTGTCACACCAATTACAGCACTCTGTCCATGAGGAATGAAGGGGGATTTGATGTTATCAAGGCGGCAATTGAGAAGCTCAGGCACAAGCATAAGGAGCACATTGCTGCGTATGGTGAAGGCAATGAACGTCGATTAACTGGTCGACATGAGACTGCTGATATCAACAACTTTTCATGGGGAGTGGCAAATCGCGGTGCCTCAATCCGTGTTGGTCGAGACACAGAGAAGGACGGGAAAGGATACTTTGAGGATAGAAGGCCAGCAAGCAACATGGATCCTTACGTTGTAACCTCCATGATTGCCAAGACAACTATCTTGCAATAA
>VsGS1.1
ATGTCGCTCCTCGGTGACCTCCTTAACCTCGACATCAGTGAGTCCAACCAAATCATCGCAGAATATATCTGGATCGGTGGATCTGGCATTGACCTCCGCAGCAAAGCAAGGACCGTGAAAGCCCCCATCAAAAGTGCCAAGGACCTTCCAAACTGGAACTTCGACGGATCAAGTACCGACCAAGCGCCGGGTCACGACAGCGAAGTTATTCTATATCCGCAAGCTATCTTCAAGGATCCTTTCAGGAGAGGGAACAACATCCTGGTGATATGCGACTGCTACACTCCGCAAGGAGAGCCACTTCCCTCCAACAAGCGAGCTCCTGCGGAAAAGATATTTTCCCGAAAGGAAGTCGCGGAAGAGGTTACTTGGTTTGGCATTGAACAGGAATTCACTCTTCTGCAGAAAAATGTCAAATGGCCGGTGGGGTGGCCCGCTGGTGGCTTTCCTGGTCCTCAGGGCCCTTACTACTGCGGAGTAGGCGCTGACAAGGCGTGGGGCAGGGATGTCATTGACGCGCACTACAAGGCTTGCGTCTACGCGGGGATCCAGGTTTCAGGAATCAACGGCGAGGTTATGCCTGGCCAGTGGGAATTTCAAGTTGGACCATGCGTGGGCATTTCTGCTGGTGACCAATTGTGGTGCGCACGCTACATTTTGGAGCGAGTTACAGAGATTGCTGGGATTGTCTTGTCTTTGGATCCGAAGCCCATTGAGGGAGATTGGAATGGAGCTGGTTGCCATACGAACTACAGCACCAAGTCCATGAGGGAAGAAGGTGGATATGACATCATCAAGAAGGCCATAGAGAAACTTGGGCTGAAGCACAAAGAACATATTGCTGCGTATGGGGAAGGCAATGAACGGCGACTCACTGGGCAGCATGAGACTGCTGATATCAACACCTTCTCCTGGGGTGTTGCAAATCGTGGTGCCTCTGTTCGAGTGGGTCGTGACACCGAGAAGGATGGCAAAGGGTACTTCGAAGATAGGAGGCCAGCAAGCAACATGGATCCATACACTGTTACATCCATGATTGCCAGCACCACCATTCTGTATAAGCCATAG
>VsGS1.2
ATGGTTCTCGAGGAGTTGCAAAACCTTAACCTCTCCGAGTCTACCGACGCCATCATCGCCGAATACATATGGATCGGCGGAACCGGTATGGACTTGCGAAGCAAAGCGAGAACTATTCCGCACCCTGTGGACGATGCTAAAAAGCTGCCCAAATGGAACTACGACGGATCCAGCACGGGGCAAGCTCCAGGAGAAGACAGTGAAGTTATATTGTATCCTCAAGCCATCTTCAAAGATCCGTTCAGAAGAGGCCATAACATTTTGGTCATATGCGATTGCTACACTCCCGCTGGAGAGCCGATCCCTTCAAATAAGCGGGCGTACGCTGAAAAGATTTTCAGCCAGAAGGCTGTCGCTGACGAGGAGACATGGTATGGACTTGAGCAAGAGTACACATTACTTCAGAAACATATAAAGTGGCCTCTTGGATGGCCGGTTGGCGGGTATCCTGGGACACAGGGACCCTACTACTGTGGCGTTGGAGCTGATAAAGCTTATGGCCGTGACATCGTCGACGCTCATTACAAAGCGTGCCTGTATGCTGGCGTCAATATTAGCGGCATCAATGGAGAAGTCATGCCTGGCCAGTGGGAATTTCAAGTAGGCCCTTCTGTGGGTATCTCTGCGGGAGATCAGCTTTGGTGCGCTCGATACCTTCTTGAGCGAGTCACTGAAATAGCAGATGTTGTTTTGAGTTTTGATCCCAAGCCCATCGAGGGTGATTGGAACGGGGCTGGCTGCCACACAAATTACAGCACTAAGACCATGAGATCAACTAATGGTTACGAAACGATCAAGAAAGCCATTGAGAAGTTGGGATTGAGACACAAAGAGCACATAAGTGCCTACGGTGAAGGAAACGAAAGGAGGCTTACAGGGAGACATGAAACAGCAGACATCAACACGTTCTCTTGGGGCGTCGCCAACCGTGGAGCATCTGTTCGTGTAGGCAGGGACACAGAGAAGGAGGGCAAGGGTTACTTTGAAGATCGCCGTCCAGCCTCCAACATGGACCCATATGTGGTGACCGCCATGATTGCAGAGACGACACTTTTGTGGACGCCACCCGGAAAGTGA
>OcGS1.1
ATGTCCCTCCTCAACGACCTCCTCAACCTCGACATCACCGATACCGGTAAAATCATCGCTGAATACATATGGATCGGCGGATCTGGGCTCGACGTCCGCAGCAAAGCGAGGACCCTTCCCGGCCCCGTGAGCAGCCCCAAGGAGCTGCCCAAATGGAATTTCGATGGATCCAGCACTGGGCAAGCTCCCGGTGATGACAGCGAAGTGATCCTCTACCCTCAGGCTATTTTCAGGGATCCGTTCAGGAAGGGACAGCACATCCTGGTTATATGCGATGCATATACTCCTGGTGGAGAGCCAATTCCCTCAAACAAGCGCGCTGCTGCAGCCAAGATTTTTGCCTCAAAGGAAGTCGAGGAGGAGGTACCATGGTTCGGAATCGAGCAGGAGTTCACTCTTTTTCAGCCGAAGGTGAAATGGCCGCTTGGCTGGCCTCTTGGAGGCTTTCCTGGTCCTCAGGGACCCTACTACTGTGGAGTTGGAGTTGATAAGGCCTGGGGTCGTGACATCATCAATGCCCACTATAAGGCCTGCCTTTATGCAGGCATTCACATTTCTGGAATCAACGGGGAAGTCATGCCCGGCCAGTGGGAGTTCCAAGTCGGGCCTTGTGTGGGCATTTCTGCTGGAGACGAGCTGTGGTGCGCTCGGTACATCCTTGAGAGAATCACAGAAATTGCCGGTGTGGTGCTTACGTTCGACCCAAAACCAATCGAGGGAGATTGGAACGGAGCCGGATGCCACACTAATTACAGCACGAAGACAATGAGGGAGGAGGGCGGCTTTGAAGAGATTAAGGAGGCCATCAAGAAGCTTGGCCTGAGGCACAAGGAGCACATCTCGGCCTATGGAGAAGGCAACGAAAGAAGATTGACAGGGCGCCATGAGACGGCTGACATCAACACCTTCTCATGGGGCGTTGCCAATCGGGGTGCCTCCATTCGTGTTGGTCGAGACACGGAGAAGGAAGGCAAAGGTTACTTTGAGGATCGTCGACCAGCCTCCAACATGGAGCCTTATGTGGTGACCTCCATGATCGCTGAGACAACCATTCTCTGGAAACCATAG
>OcGS1.2
ATGTCGCTCTTGAACGACCTCCTTAACCTCGACCTCAATGGTGTCACCGAGAGCATCATTGCTGAATACATTTGGATTGGTGGATCTGGGCTGGACATCCGCAGCAAGGCCAGGACTCTTCCTCGTCCAGTGAGCAGCCCCAAAGAGCTTCCCAAGTGGAATTATGATGGATCCAGCACGGGGCAAGCCCCCGGTGAGGATAGTGAAGTGATTCTCTATCCTCAGGCCATCTTCAAGGACCCTTTCAGGAGGGGAAAGCACATACTGGTCATCTGCGATACATACACTCCTGCGGGGGAACCAATTCCTACCAACAAGCGTGCTAATGCAGCTAAGATATTCAGCTCAAAGGAAGTAGAGGAGGAGGAAACCTGGTACGGCCTTGAGCAAGAATACACCCTCCTGCAGAAGGACATCAAGTGGCCTCTAGGCTGGCCCATCGGAGGTTTTCCTGGTCCGCAGGGTCCCTATTATTGCGGTGTTGGGGCGGACAAGGCTTGGGGCCGGGACATTGTGGATGCTCATTACAAGGCTTGCCTTTATGCCGGTATTCAGATTAGTGGGATCAATGGAGAGGTTATGCCAGGCCAGTGGGAATTCCAAGTTGGGCCTTCGGTTGGCATTGCAGCTGCAGACCAGCTTTGGTGTGCTCGTTACCTCCTCGAGAGAATCACTGAAATTGCTGGAGTTGTGCTTTCCTTTGACCCCAAACCTATTCCGGGAGACTGGAATGGTGCTGGATGCCACACCAATTACAGCACTAAGTCCATGCGTCGTGAAGGTGGATATGAGATCATCAAGAAAGCCATTGGAAAACTTGAAAAGAAGCATAAGCAACACATTGCGGCCTATGGAGAAGGAAATGAAAGAAGGTTGACCGGAAGACACGAGACTGCTGATATGAATACATTCTCTTGGGGGGTTGCTAACCGTGGTGCCTCAATTCGAGTTGGCCGTGACACTGAAAAAGAAGGCAAAGGCTATTTTGAGGATCGCCGGCCAGCATCTAACATGGATCCATATGTGGTTACTTCTATGGTTGCTGAGACGACCATCTTATGGAAAGACTAG
>AzfGS1.1
ATGTCGATCAGTATTATCGATGATCTCCTCAACCTCGACATCACTGATACAGGATACATCATTGCTGAATACGTCTGGATTGGTGGATCTGGCTTGGATCTGAGGAGCAAGGCCAGGACAGTGAAGGCACCTATCAAGGGCCCCCAGGATCTACCCAAGTGGAATTATGATGGATCTAGCACAGGCCAAGCCCCTGGCAAAGACAGTGAAGTCATTCTATACCCTCAAGCTATCTACAAGGACCCCTTCCGTCGAGGAGACAATATCCTTGTAATTTGCGATTGCTACACACCTGCTGGAGAGCCGATCCCGACCAACAAGCGTAATGCTGCAGCCAAGATATTTGAGCTTAAGGAAGTCAAGGATGAGATCCCATGGTATGGTATTGAGCAAGAGTACACGCTCCTTCAGAAGGACGTGAAATGGCCCCTCGGATGGCCCGTCGGGGGCTTCCCTGGACCCCAGGGTCCTTACTATTGTGGAGTTGGAGCGGATAAAGCATGGGGCCGATCGATTGTCGATGCTCATTACAAGGCTTGCCTCTATGCCGGCATACAAATCTCGGGTATCAATGGGGAGGTGATGCCAGGACAGTGGGAATTTCAAGTTGGGCCGGCCGTGGGAATTAGTGCTGCAGATCAAGTGTGGTGTGCTCGATATATTTTGGAGCGTATCACGGAGCTTGCAGGAGTGGTGCTATCATTAGACCCCAAGCCGATCCAAGGTGATTGGAACGGTGCCGGATGCCACACCAACTATAGTACACTTTCCATGCGCAATGAAGGCGGTTATGAGGTGATCAAGAAGGCAATAGAGAAGCTGGGATTGAAGCATAAGGAGCACATTGCGGCTTATGGTGAAGGAAACGAACGAAGGCTTACGGGTCATCATGAAACTGCCGACATCAACACTTTCTCATGGGGTGTTGCTAACCGTGGAGCCTCTATCCGAGTTGGTCGTGACACTGAGAAAGAAGGAAAAGGTTACTTTGAAGATAGACGACCCGCTAGTAACATGGACCCATATGTCGTCACTTCCTTGGTTGCAAGCACCACTATTCTCTTCAAGCCCTAG
>AzfGS1.2
ATGGCTAACATCATCGATGATCTCCTTAATCTCGACATAACGGACACTGGATATATCATCGCTGAATACATCTGGATTGGTGGATCTGGGCTTGACATCAGGAGCAAAGCAAGGAGTGTGAAGGCACCCATCAAGAGCCCCAAGGATCTGCCCAACTGGAATTATGATGGCTCTAGTACTGGCCAAGCCCCTGGTCAGGATAGTGAAGTCATTCTATATCCTCAAGCTATCTTTAAGGACCCATTCCGAAGAGGAGACAACATTCTTGTAATATGCGATTGTTACACACCAGCAGGGGAGCCGATCCCGACGAATAAACGTTATGCAGCTGCAAAGGTATTCTCACAGAAGGAAGTAGAGGAGGAGGTACCATGGTATGGTATTGAACAAGAGTTCACACTTCTCCAGAAGGATGTGAAATGGCCTCTCGGATGGCCTATCGGAGGCTATCCCGGATCCCAGGGTCCTTACTATTGTGGAGTTGGAGCAGACAAGGCATGGGGCCGTGCCATCATAGATGCCCATTACAAGGCTTGCATCTATGCAGGCATCCAAGTGTCAGGCATCAATGGAGAGGTCATGCCTGGCCAGTGGGAATTTCAAGTTGGTCCTTGTGTTGGGATCTCGGCCGGAGATAAACTCTGGTGTGCCAGATACATTTTGGAGCGTATAACGGAGCTCGCTGGGGTAGTTCTCTCTTTGGACCCGAAGCCGATTGCGGGTGATTGGAATGGTGCTGGTTGTCACACTAACTATAGTACTCTATCAATGAGAAATGAGGGTGGTTTTGAGGTGATCAAGAAGGCGATAGAAAAGCTCAAATTGAAGCACAAGGAGCACATTGCTGCATACGGTGAAGGAAATGAACGTAGACTTACGGGCCGCCACGAGACGGCCGATATCAACACTTTCTCATGGGGTGTTGCAAACAGAGGAGCCTCTATCCGGGTCGGTCGAGATACCGAAAAAGAAGGAAAAGGCTATTTTGAGGATAGAAGGCCTGCGAGCAACATGGACCCATATGTCGTGACGTCGATGATTGCAAACACCACTATTCTCCTCAACCCATAA
>AzfGS1.3
ATGGCTTCTCTCTCAGATCTTCTCAACCTGGACATCACCTCAACTGGAAATATCATTGCCGAATATATATGGGTTGGTGGTTCTGGCCTTGACATTCGGAGTAAAGCGAGGACTTTGAAAGCCCCCATAAAATCACCAAAGGATATTCCGAAGTGGAATTACGATGGATCAAGCACAGGCCAAGCCCCAGGCGAAAACAGCGAAGTCATTTTGTACCCGCAAGCCATATTTAAAGATCCATTCCGTAGAGGCAATAATATTCTAGTGATTTGTGATGTATATAACTCGGAAGGGGAACCCATCCCAACTAACAGAAGGTCACCTGCTGCGAAGGTCTTTGCACTAAAGGAAATTCAGGAGGAGAAGCCATGGTTTGGAATTGAGCAAGAGTTTACTCTTCTACAGAAGGAGGTGAAATGGCCACTGGGATGGCCGGTCGGTGGTTTCCCTGCTCCACAAGGACCTTATTATTGTGGAGTGGGGGCGGACAAGGCGTGGGGAAGGGACATCGTGAATGCTCATTACAAGGCATGCCTCTATGCAGGAATCCAAATCTCGGGAATCAATGGCGAGGTCATGCCGGGTCAATGGGAGTTTCAAGTTGGGCCTTGTGAAGGTGTTTCGGCTGGGGATCAACTCTGGTGTGCTCGATATATTTTGGAGCGCATTACAGAAGCAGCGGGGGTCATTCTGTCGCTCGATCCGAAACCTATCGAGGGAGATTGGAACGGAGCCGGGTGCCACACTAATTATAGCACTTTGGCTATGAGAAGTGATGGAGGATTTGAGGTCATTAAAAAGTCTATTGAGAAACTTGGGTTGAAGCACAATGAGCACATTAAAGCCTATGGTAAAGGCAATGAGAAGCGGCTTACTGGACATCATGAAACTGCAGATATCCACACTTTTTCATGGGGTGTGGCTAATCGTGGGGTTTCTGTTCGCGTTGGTCGAGAGACCGAGAAAGAAGGAAAAGGTTATTTCGAAGATAGGCGCCCTGCAAGCAACATGGATCCTTACACTGTGACCTCCTTAATTGCAAGCACTACCATTCTTTTTAAGTCATATTAA
>AzfGS1.4
ATGGCCGAGCAACTAATCGGTGACCTCCTCAACCTTGACATCACTGATAGTGGATACATCATTGCTGAATACATCTGGATTGGTGGAACTGGTGTTGATGTTCGAAGCAAAGCTAGAACTGTCAAGGCACCGATCACAAGCCCAAAAGACCTTCCCAAGTGGAATTATGATGGATCTAGCACCGGTCAAGCTCCTGGCAAGGACAGTGAAGTCATTCTATACCCTCAAGCTATTTTTAAAGATCCATTCCGGAGGGGAGATAACATCTTGGTGGTTTGTGATTGTTATACACCACAAGGGGAGCCCATACCCACAAACAAGCGTTGCAATGCTGCCAAAATCTTTTCCAACAAGGAGGTCGAGAAAGAAGTACCATGGTTTGGTATTGAACAAGAGTTTACCCTTCTCCAAAAAGATGTGCAATGGCCCCTTGGATGGCCTATTGGTGGCTACCCTGGACCTCAGGGACCTTATTATTGTGGAACTGGGGCTGACAAAGCATGGGGGCGTCAGATAATTGATGCACACTACAAAGCATGTATCTATGCTGGCATTCAAGTGTCGGGTATCAATGGGGAGGTGATGCCTGGCCAGTGGGAATTCCAAGTTGGTCCATGTGTCGGTATTGAAGCTGGAGATCAGTTATGGTGTGCTCGTTACCTCTTGGAGAGGATTACAGAGCTAGCTGATGTGGTTCTTACCTTGGACCCCAAGCCTATTCCGGGAGATTGGAATGGAGCTGGCTGCCACACTAACTATAGCACCTTGTCAATGAGGAAGGAGGGTGGATATGAGGTAATCAAGGAGGCGATTGAGAAGTTAGGACTGAGGCATAAGGAGCATATTGCTGCGTATGGTGAAGGAAACGAGCGTCGTCTCACCGGTCGTCATGAAACAGCTGATATTCACACTTTCTCTTGGGGTGTTGCGAACCGTGGTGCATCCATTCGTGTTGGGAGGGACACGGAGAAGGAAGGGAAAGGTTACTTTGAGGATCGGAGGCCCGCAAGCAACATGGACCCTTACACCGTGACAGCAATGATTGCGGAAACAACATTATTGTACAAGCCCTAA
>AzfGS1.5
ATGGCTGCTTCCTTGCCAGACCTCCTCACCCTAAACCTACCTGATCACACCTCCAAGATCATCGCTGAATATGTCTGGATCGGTGGCTCAGGTCTTGATATCCGCAGCAAAGCCAGAACCCTTGCAGGCCCTGTCTCAGACCCGAAGAAGCTCCCCAAGTGGAACTACGATGGTTCCAGCACAGGCCAAGCCCCAGGAGAAGACAGTGAAGTCATCCTATATCCCCAAGCCATCTTCAAGGATCCTTTCAGGCAAGGTAACAACATTCTGGTGATTTGTGATGCTTACACACCCGCTGGTGAGCCCATCCCCACCAATAAGCGTGCTTACGCCTCCGAAGTCTTCTCTGACCCCAAAGTCATTGAAGAGGAGCCATGGTTTGGGCTTGAGCAAGAATACACATTGTTGCAAAAAAATGTGAAGTGGCCCTTGGGTTGGCCCGCCGGTGGTTACCCTGGACCACAGGGACCATACTATTGTGGCGTTGGAGCTGACAAAGCATGGGGACGAGACATTGTGGATGCTCACTACAAAGCTTGTTTATATGCGGGTATCAACGTTAGCGGGGTCAATGGAGAAGTCATGCCTGGACAATGGGAGTTCCAAGTTGGGCCATCTGTTGGCATCGCTGCCGCCGATCAACTTTGGTGTGCACGCTACATCCTTGAGAGGATTACTGAGATGGCAGATGTTGTGTTGAGCCTTGACCCGAAACCCATTGAGGGAGATTGGAATGGTGCCGGTTGTCACACAAATTTCAGCACAAAGAGCATGAGAGCTGAGAAGGGCTACGAGGTGATCAAGAAAGCCATTGACAAGTTGAGGTTGAGACACAAGGACCACATTGCCGCATATGGGGAAGGAAATGAAAGGAGACTTACCGGAAAGCATGAAACCGCAAACATCAACACCTTCTCTTGGGGTGTTGCGAATCGAGGAGCATCTGTACGTGTGGGCAGGGACGTTGAAAAGGAAGGAAAGGGATATTTTGAGGATAGGCGTCCGGCTTCCAACATGGACCCATATGTTGTTGCGGCCATGATTGCGGCAACGACCATCCTATGGGAACCAGAGAAAGCTTAA
>LjGS1.1
ATGGTCCTCCAGGAGCTCTTGAACCTCCAGCTCGCAGAGAAGGTCATCGCCGAATACATATGGATTGGAGGATCTGGTATGGATGTCCGCAGCAAAGCCAGAACCATTCCAAGGCTGGTTCATGACCCCAAGCAGCTCCCAAAATGGAATTATGATGGCTCAAGCACAGGGCAAGCTCCAGGAGAAGACAGTGAAGTGATCTTATATCCGCAGGCTATTTTCAAGGATCCTTTTAGAAAAGGGGATAACATTTTGGTTATCTGTGATTCTTATACACCTGCCGGTCAGCCTATCCCAACCAACAAGAGAGCTCGAGCAGCTGAAATCTTCTCCAACAAGAAAGTTATCGAGGAGGAACCATGGTATGGGCTAGAACAAGAATACACCCTATTGCAGAAAGATGTCAATTGGCCGCTAGGGTGGCCACTTGGGGGCTACCCTGGTCCACAGGGACCTTACTACTGTGGAACTGGTGTTGAAAAAGCCTATGGGCGTGACATTGTAAATGCTCACTACAAAGCTTGCATCCATGCGGGCATCGATATCAGTGGGATTAATGGAGAGGTGATGCCAGGACAGTGGGAATTCCAAGTAGGCCCTTGCCTAGGCCTCTCTGCAGCAGACCAACTGTGGTGTGCCAGATACATTCTTGAGAGGATAACTGAGTTGGCAGGTGTTGTTCTGAGTTTCGATCCCAAGCCAATACAGGGTGACTGGAATGGAGCTGGTTGCCACACCAATTACAGCACCAAGAGTATGAGGGCGGAGAATGGGTTTGAGGTCATCAAGAAGGCAATTGAGAAACTCAAACTGAGACATAGGGAGCACATTGCTGCTTATGGAGAAGGCAATGAAAGACGGCTGACAGGGAAGCATGAGACAGCTAACATCAACACATTCTCATGGGGAGTGGCAAACCGTGGAGCCTCGGTTCGTGTGGGCCGGGACACAGAAAAGGAGGGCAAAGGTTACTTTGAGGATCGACGACCAGCATCTAACATGGACCCATATGTGGTAACTTCCATGATAGCTGAGACCACCATCTTGTGGGATCCTCCTGCCAACTGA
>LjGS1.2
ATGGCTACCCTCTCAGAACTCCTCGATCTCGACATCACTCACAGTGGCAAGATCATCGCTGAATACATCTGGATCGGTGGATCAGGCCTGGACCTGCGCAGCAAAGCAAGGACTGTGAAAGCCCCTGTCAAAAGCCCTAAGGACCTTCCCAAGTGGAACTATGATGGATCTAGCACAGGCCAAGCTCCTGGGGAAGACAGTGAGGTTATTCTATACCCCCAGGCCATCTTCAAAGATCCTTTTCGTGGCGGTGACAACATTCTGGTAATCTGTGATTGCTACACCCCTGCTGGTGAGCCCATTCCAACCAACAAACGTGCAGGAGCCGCAAAGATATTTTCTCAGAAGGAAGTAGAGGAAGAAGAAACTTGGTTTGGCATTGAACAGGAGTTTACTCTTCTCCAGAAGGAAGTCAAGTGGCCTTTAGGCTGGCCAATTGGAGGCTTTCCAGGCCCACAGGGTCCATACTACTGTGGAGTAGGAGCTGATAAGGCCTGGGGGCGTGACATCATTAACGCCCACTACAAGGCTTGTATATATGCTGGCATCCAGATTTCAGGCATCAATGGTGAGGTCATGCCTGGCCAGTGGGAGTTTCAAGTTGGTCCTTCTGTAGGCATCTCTGCTGGAGATCAGCTCTGGTGTGCTCGTTACATTTTGGAGCGCATCACAGAACTTGCAGGTGCTGTCCTTTCCTTGGACCCTAAGCCTATTGAGGGAGACTGGAATGGGGCTGGATGCCACACCAATTATAGTACAAAGTCAATGAGACACGAAGGTGGGTATGAGATAATTAAAAAGGCTATAGAGAAGCTTGGCCTAAAGCACAAGGAGCACATTGCTGCTTATGGAGAAGGCAATGAACGACGACTTACTGGCCGACATGAGACGGCTGACATTAATACATTTAGCTGGGGTGTTGCCAATCGTGGTGCCTCCATCCGAGTTGGTCGGGACACTGAAGCAGAAGGAAAAGGCTACTTTGAGGATAGGCGGCCAGCAAGCAATATGGATCCGTACACTGTAACATCCATGATTGCAAACACTACTATCCTGTTCAAACCATAG
>LjGS1.3
ATGGCTCTCGTCACAGACCTGCTCAACCTCGACATCACTGACTCCGGCAAGATCATCGCAGAATACATCTGGATCGGAGGATCTGGCCTTGATCTCCGCAGCAAAGGAAGGACTGTTAAAGCACCCATCAAGAGTCCCAAGGACCTTCCAAAGTGGAATTATGATGGATCCAGTACTGGGCAGGCTCCCGGTGAAGACAGTGAAGTTATCCTATACCCTCAAGCCATCTTCAAGGATCCTTTCCGAGGTGGTGACAACATCCTGGTGATATGTGATGCCTATACTCCACAAGGTGAGCCTATCCCAACCAACAAGCGTGCTGCTGCTGCAAAGATTTTTGCTGAAAAAGCAGTGGAGGAAGAGGAGCCCTGGTTTGGAATTGAACAGGAATTCACGCTTCTACAGAAGGAGGTCAAATGGCCTCTTGGTTGGCCCATTGGTGGCTTCCCTGGTCCTCAGGGCCCCTATTACTGTGGAGTTGGAGCCGACAAAGCATGGGGCCGCAATATAATTGATGCACACTACAAAGCCTGCATCTATGCAGGCATTCAGATTTCCGGCATCAATGGGGAAGTCATGCCGGGTCAATGGGAGTTTCAAGTTGGCCCATGTGTGGGCATCTCTGCTGGGGATCAGCTCTGGTGTGCTAGATACATTCTGGAGCGCATAACAGAGATGGCAGGAGTAGTTCTGTCCTTTGACCCCAAACCCATTGAGGGAGACTGGAATGGAGCTGGATGCCATACCAATTACAGCACACTTTCTATGAGAAAGGATGGTGGATATGAGGTTATTAAGAAGGCAATTGAGAAGCTTGGCCTTAAACACAAGGAACACATTGCTGCCTATGGAGAAGGCAATGAGAGGCGGCTGACAGGTCGACATGAGACAGCTGATATCAACACGTTCAGCTGGGGTGTGGCTAACCGTGGTGCCTCTATTCGTGTGGGGCGTGATACAGAAAAGGACGGAAAAGGTTACTTTGAGGACAGGAGGCCCGCTAGCAACATGGACCCCTACACTGTGACTTCAATGATTGCCAACACTACCATCCTTTTCAAGCCAGAGTGA
>AspGS1.1
ATGGCCTCCATCTCAGAGCTCCTTAACCTCGACATCACCTGTTCTGGAAATATCATCGCAGAATACATCTGGATTGGTGGATCTGGCCTTGACCTTCGCAGCAAAGCAAGGACTATTAAAGCCCCCGTCGAGAGCCCCGAGGATCTTCCAAAGTGGAATTATGATGGATCGAGCACAGGGCAAGCCCCTGGCGAGGATAGTGAAGTTATTTTATACCCTCAAGCCATCTTCAAGGATCCATTCCGTGGAGGTGACAACATTCTGGTGATCTGTGATGCTTATACCCCTGCTGGGGAGCCTATTCCCACCAACAAGCGAGCAGCAGCAGCAAAGATCTTTGCTCAAAAGGAAGTTGAGAAAGAGCAACCTTGGTTTGGTATTGAACAGGAGTTTACTCTTCTCCAGAAGGAGGTCAAGTGGCCTATCGGCTGGCCAACTGGTGGTTATCCGGGGCCACAGGGTCCCTATTACTGTGGAGTAGGAGCTGATAAGGCATGGGGAAGGAACATCATTGATGCACACTACAAGGCATGCATCTATGCTGGCATCCAGATATCGGGCATCAATGGCGAGGTCATGCCAGGCCAGTGGGAGTTTCAAGTCGGACCTTGTCTGGGCATTTCAGCAGGAGACCAGCTTTGGTGTGCTCGCTACATTTTGGAGCGCATCACCGAGCTGGCTGGGGTTGTTCTGTCGCTGGACCCTAAGCCCATTGAGGGAGACTGGAATGGAGCTGGCTGCCACACCAATTATAGCACCTTGTCCATGAGGAAGGAAGGTGGATATGAAGTGATCAAGAAGGCTATTGAGAAGCTTGGGCTGAAGCACAAGGAACACATTGCAGCCTATGGAGAAGGCAATGAACGACGGCTTACCGGCCGACACGAGACAGCTGATATCAACACTTTCTCATGGGGTGTTGCAAATCGTGGTGCCTCTATTCGAGTTGGTCGGGATACAGAGAAGGAAGGCAAAGGTTACTTCGAGGACAGGCGGCCTGCCAGCAACATGGATCCTTACACTGTGACCTCCATGATTGCTAACACCACCATTCTTTTCAAGCCGTAG
>AspGS1.2
ATGGCTTCCATCCCAAACCTCCTCAACCTCGACCTTACCCCCTCTGGAAATATCATTGTAGAGTATATCTGGATTGGCGGGTCTGGGCTTGACCTTCGCAGCAAAGCAAGGACTGTTAAAGCCCCCATCAAGAGCCCGAAGGATCTTCCGAAGTGGAACTTTGATGGATCAAGCACTGGGCAAGCCCCCGGTGAAGATAGCGAAGTCATTCTATTCCCTCAAGCCATCTTCAAGGATCCTTTCCGTGGAGGCAACAACATTCTAGTGATGTGTGATGCCTATACTCCAGCTGGGGAGCCAATTCCCACCAACAAGCGAGCGGCAGCAGCAAAGATATTTGCCCAAAAGGAAGTCGAGGAAGAACAACCATGGTTTGGTATTGAACAGGAGTTTACTCTTCTCCAGAAAGAGGTCAAGTGGCCTCTAGGCTGGCCCATTGGTGGTTACCCGGGTCCCCAGGGTCCCTACTACTGCGGAGTAGGAGCTGACAAGGCATGGGGAAGGAACATTATTGATGCTCACTACAAAGCATGTGTATATGCCGGCATCCAGATCTCTGGCATAAATGGCGAGGTCATGCCAGGCCAGTGGGAGTTTCAAGTTGGACCTTGCCTCGGCATTTCAGCAGGTGACCAGCTTTGGTGTGCTCGATACATTCTGGAGCGAATTACAGAGCTGGCTGGGGTTGTTTTGTCGCTGGACCCTAAGCCCATTGAGGGAGACTGGAATGGGGCTGGTTGCCACACCAATTACAGCACCCTGTCTATGAGGGAGGAAGGTGGATATGAAGTGATCAGGAGGGCTATAGAGAAGCTTGGGCTGAAGCACAAGGAACACATTGCTGCATATGGGGAAGGCAATGAGCGCCGGCTCACTGGCAGACATGAGACAGCTGATATCAACACTTTCTCATGGGGTGTTGCGAATCGCGGTGCCTCTATTCGAGTTGGTCGGGATACAGAGAAGGAAGGCAAAGGCTACTTTGAAGACAGGCGGCCAGCCAGCAACATGGATCCTTATATTGTGACCTCGATGATTGCGAACACTACCATTCTGTTTAAGCCATAG
>AspGS1.3
ATGTCGCTCCTAGACGACCTCATCAACCTTAACATCACCGACTCAGGCTACATCATAGCCGAATATATATGGATCGGTGGATCAGGTCTTGATATGCGGAGCAAAGCAAGGACTGTGAAGGCGCCCATCAGGAGCCCCAAGGACCTCCCTAACTGGAATTATGATGGATCTAGCACCGGTCAAGCTCCCGGGAAAGACAGTGAAGTTATTATATACCCCCAAGCTATTTTTAAGGACCCATTCCGCAGGGGAGACAACATTCTGGTAATTTGTGATACTTATACTCCTCAAGGGGAGCCGATTCCCACCAATAAGCGCTTTGCTGCTGCGAAGATCTTTGCCGACAAGGAAGTTGAGAAGGAGGTCACATGGTTTGGCATTGAGCAAGAGTTTACCCTTCTGCAAAAGGATGTCAAATGGCCTCTTGGCTGGCCTGTTGGCGGCTACCCTGGACCTCAGGGTCCTTATTACTGTGGAGTTGGAGCAGACAAAGCTTGGGGCCGTGCAGTCATAGACGCCCACTACAAGGCATGCATCTATGCTGGCATTCAAGTGTCCGGTATCAATGGGGAGGTGATGCCTGGCCAGTGGGAGTTCCAAGTTGGACCCTGCGTTGGAATCTCCGCCGGAGACCAGTTGTGGTGTGCTCGTTATATCTTGGAGCGGGTTACGGAGCTTGCCGGGGTTGTTCTCTCATTGGACCCCAAGCCCATTGAGGGAGACTGGAATGGAGCTGGCTGCCACACTAACTACAGTACCCTGTCCATGAGGAATGAAGGTGGTTATGAGGTGATCAAGAAGGCAATTGAGAAGCTAGGGCTGAAACATAAGGAGCACATTGCTGCCTATGGTGAAGGCAATGAACGGCGTCTCACTGGTCGCCATGAAACTGCTGATATCAACACTTTCTCATGGGGTGTTGCAAATCGTGGAGCCTCTATTCGAGTTGGTCGGGACACTGAGAAAGAAGGCAAAGGGTACTTTGAGGATAGGAGGCCTGCAAGCAATATGGATCCCTATATTGTGACATCCATGATTGCAAGGACCACCATCTTGTAA
>AspGS1.4
ATGTCGACCTTAGTAGACGACCTCATCAACCTGGACATCACTGACTCAGGCTACATCATCGCCGAATACATCTGGATTGGTGGATCTGGCCAGGATCTCAGGAGCAAAGGAAGGACTGTGAAGGCCCCCATCAAGAGTCCCAAGGACCTTCCCAAGTGGAATTATGATGGATCTAGTACTGGCCAAGCCCCTGGCCAGGACAGTGAAGTCATCCTTTATCCTCAAGCCATCTTCAAGGACCCATTCCGCAGAGGGGACAACATCCTTGTGATTTGTGATTGCTACACTCCTGCAGGGGAGCCAATTCCAACCAATAAGCGATTTGCAGCTGCAAATATCTTTTTAAATAAGGAGGTTGAGAAGGAGGTGCCCTGGTTTGGTCTTGAGCAAGAGTACACCCTTCTGCAGAAGGATGTCAAATGGCCTCTTGGATGGCCCGTTGGAGGATTTCCTGGACCCCAGGGCCCTTATTATTGTGGAGTGGGAGCAGACAAAGCTTGGGGCCGTTCTATTGTGGATGCCCATTACAAGGCTTGCATCTATGCAGGCATCGTAGTGTCTGGTATCAACGGGGAGGTGATGCCTGGCCAGTGGGAATTCCAAGTTGGACCTTGTGTGGGCATCTCTTCTGGAGATCAGCTTTGGTGTGCTAGATACATCTTAGAGCGCATCACGGAGCTTGCAGGGGTGGTTCTTTCTTTGGATCCCAAGCCAATTGAGGGAGATTGGAATGGTGCTGGCTGCCACACCAACTACAGTACCCTAAGCATGAGGAATGAAGGTGGTTATGAGGTGATCAAGAAGGCCATAGAGAAGCTGGGAATGAAGCACAAGGAGCATATTGCTGCCTATGGTGAAGGAAATGAGCGGCGGCTTACGGGTCGGCATGAGACTGCCGATATCAAGACTTTCAAATGGGGTGTTGCAGATCGCGGAGCCTCGATCCGAGTTGGTCGAGATACGGAGAAGGACGGCAAAGGCTATTTTGAGGATAGGAGGCCAGCAAGCAACATGGATCCATATGTTGTGACATCAATGGTTGCAAGTACTACCATATTGTTCAAGCCATAG
>AspGS1.5
ATGGCTCTGGAGGAGCTCCTCAACCTCAATCTCTCTGATCACACCTCCAAAGTCATTGCCGAATACATATGGATCGGTGGATCTGGTCTTGATATGCGTAGCAAAGCCAGGACTTTTCCAGCACCAGTTCATGACCCGAAGAAGCTGCCCAAGTGGAACTACGACGGCTCAAGCACGGGGCAAGCCCCTGGGGAGGACAGTGAAGTGATCTTGCATCCACAAGCTATCTTCAAGGACCCCTTCAGAAAAGGTGATAACATTTTGGTGATTTGTGACGCCTACACCCCTGCTGGTGTTCCCATACCCACCAACAAGCGAGCACAAGCTGCCACAGTCTTCTCTGATCCAAAAGTGATTGAGGAGGAGACATGGTTTGGGCTTGAACAAGAGTATACTCTACTGCAGAAAGATGTAAACTGGCCCCTTGGGTGGCCTCTTGGGGGTTACCCAGGACCACAGGGACCCTATTACTGTGGAATTGGAGCCGAGAAAGCATATGGGCGTGACATTGTGAATGCTCATTACAAAGCTTGCCTGTATGCTGGCATCAATATTAGCGGCATCAATGGAGAAGTTATGCCAGGCCAGTGGGAATTCCAAGTTGGGCCCTGCGTCGGCATCTCTGGAGCTGATCAACTTTGGTGTGCCAGATACATTCTCGAGAGGATCACCGAAATGGCAGATGTTGTTTTGAGTCTCGATCCCAAGCCAATCCAGGGAGATTGGAATGGAGCTGGTTGCCACACAAATTACAGTACAAAGAGTATGAGGGCAGAGAAAGGATATGAAGTGATCAAGAAAGCCATCGAGAACTTGGGGCTGAGGCACAAGGAGCACATAGCCGCCTACGGGGAAGGCAATGAGAGAAGGCTGACGGGAAAGCATGAGACAGCAAACATCAACACCTTCTCATGGGGGGTTGCCAACCGTGGAGCATCCGTTCGTGTGGGCAGGGACACAGAGAGAGAGGGCAAAGGCTATTTCGAAGACAGACGCCCAGCCTCCAACATGGACCCTTATGTGGTGGCCGCCATGATAGCAGCCACCACGATCTTGTGGAATCCCGAGAAGGCGTAG
>GmGS1b
ATGTCTCTGTTGACGGATTTGCTCCATCTCAACCTTTCTGACCACACTGAGGAGATCATTGCAGAGTACATTTGGATCGGTGGCTCCGGCAATGACATCCGTAGCAAGGGCCGGACCTTGAGTGGACCTGTTAGCGATCCTAAGGAGTTGCCGAAGTGGAATTATGATGGATCCAGCACTGGACAGGCGCCAGGCGAGGACAGTGAAGTTATTCTTTACCCTCAAGCGATCTTCAAGGATCCTTTCCGCAGAGGAAACAACATCTTGGTAATCTGCGACACATATACCCCGGCCGGAGAACCAATTCCAACGAACAAGCGTGCTCCTGCTGCGGAAATCTTCAGCAACCCTGCGGTTGTTGCAGAGGAACCATGGTACGGTATTGAGCAGGAATACACCCTGCTTCAGAAGCACATTAAATGGCCTTTGGGATGGCCTGTGGGAGGCTATCCTGGTCCACAGGGGCCTTACTACTGTGGAGTTGGCGCGGACAAAGCCTACGGCCGTGATATTGTGAATGCCCATTACAAGGCCTGTTTGTATGCGGGAATTCAGATCAGTGGAATTAATGGAGAAGTTATGCCAGGACAGTGGGAATTCCAAGTTGGACCTGCTGTCGGTATTTCTGCCGGTGATCAATTATGGTGTGCCCGATACATCTTGGAGAGGATTACTGAGATTGAAGATGTTGTAGTTTCTTTTGACCCAAAACCTATTGAGGGTGATTGGAATGGTGCTGGTGCTCACACAAACTACAGCACCAAGTCCATGAGGGCTGAAGGCGGGTATGCAGTGATCAAGAAGGCGATTGAAAAATTGGGGCTAAGGCATAAGGAGCACATTGCTGCTTATGGAGAGGGCAATGAGCGTAGGTTGACTGGAAGGCATGAGACTGCCAGCATTCACCAATTCTCATGGGGTGTTGCAAACAGAGGAGCTTCTGTTCGTGTGGGGCGTGACACAGAACGTGAGGGCAAAGGCTACTTTGAGGATCGCAGGCCAGCATCAAACATGGATCCCTACACTGTGACATCAATGATAGCTCAAACAACCATTCTGTGGAAGCCATAG
>GmGS1a
ATGGAGAGCGCTTTGAAAGACCTGCTGGACTTGGACCTTTGCGATGTCACGGAGAAGATCATTGCAGAATACATCTGGGTTGGAGGATCGGGCATGGATCTAAGAAGCAAAGCAAAAACTCTTTCAGGTCCAGTGAGGAGCCCGAAGGAACTGTCCAAATGGAATTTTGACGGTTCCAGCACTGGCCAGGCGGCAGGCCATGACAGTGAAGTCATTCTATATCCACAGGCAATCTTCCGTGACCCATTCAGGAGGGGAAAGCATATTCTGGTAATATGCGATACATACACTCCTGATGGCACTCCTCTTCCCTCAAACAAGAGGGCTGCTGCAGAAAAGATATTTAGCACTAAAGAAGTAACCGAGGAGGAGCCTTGGTTTGGGCTAGAACAAGAGTACACCCTTCTGCAAAAAGATGTGAAGTGGCCTCTTGGATGGCCAATAGGAGGATATCCAGGCCCACAGGGTCCATACTATTGTGGAGTTGGAGCTGATAAAGCATGGGGCAGAGCTATTGTTGATGCCCACTACAAGGCATGTCTGTATGCAGGAATAAACATAAGTGGAACAAATGGGGAGGTTATGCCTGGCCAGTGGGAATTTCAAGTAGGACCTTCTGTGGGCATAGCAGCAGGGGACCAGCTCTGGTGTGCCCGTTACATTATGGAGAGGATTACAGAAAAGGCTGATGTGGTTCTGTCTTTTGACCCCAAACCGATAGAGGGAGACTGGAATGGAGCTGGGTGCCATTCCAATTACAGTACTAAGTCAACGCGTAAGGAGGGGGGTTTTGAAGTCATAAAGAAGGCAATAGAGAAACTGGGTTTAAGGCACAGGGAACATATTGCTGCCTATGGAGAGGGCAATGAGAGACGTCTCACAGGACGGCATGAAACAGCAGACATTAATACCTTTTCATGGGGCGTTGCTAACAGAGGAGCCTCCGTTCGAGTGGGCCGTGACACACAAAAAGAAGGCAAAGGTTACTTTGAGGATCGCCGCCCTGCATCTAACATGGACCCATATGTGGTGACTTCCATGATTGCTGAAACCACAATTTTATATAAGCCATAA
>WmGS1b
ATGTCTCTCCTGACGGACTTGCTGAACCTCAATCTCAGCGATTGTACCGAAAAGATCATCGCTGAATATATTTGGATCGGCGGTTCCGGCAATGACATCCGCAGCAAGGGGCGGACACTGAGTGGGCCAGTGAGCGATCCGAAGGAGCTGCCAAAGTGGAATTACGACGGATCGAGTACAGGACAGGCGCCAGGAGAGGACAGTGAAGTCATTCTCTATCCTCAGGCTATCTTCCGGGATCCCTTCCGCCGAGGAAAGAATATTCTGGTAATCTGCGATGCGTATACACCTGCTGGAGAACCCATTCCGACGAACAAGCGGGCGGCTGCTGCAGAGATTTTCAGCAAGCCGACCGTTGTTGCAGAGGAGCCATGGTATGGTATCGAGCAAGAATACACTCTTTTGCAGAAGGACGTCAAGTGGCCTATAGGATGGCCCGTTGGCGGTTTTCCAGGTCCACAGGGGCCTTACTATTGTGGAGTTGGGGCGGATAAGGCCTATGGCCGCGACATTGTCGATGCTCATTACAAGGCTTGCCTTTACGCCGGAATCCAGATTAGTGGCATTAATGGAGAGGTCATGCCTGGGCAGTGGGAATTTCAAGTCGGTCCTGCTGTCGGTATCTCGGCAGGCGATCAGTTGTGGTGCGCACGTTACATTCTGGAGAGAGTCACCGAGATTGCAGGCGTCGTTCTTTCGTTCGACCCAAAGCCCATTCAGGGTGACTGGAATGGCGCAGGTGCTCACACAAACTACAGCACAAAATCAATGAGGAGTGAAGGCGGATACGAAGTGATAAAGAAGGCAATCGAGAAATTGGGACTGAGGCACGAGAAGCACATTTCTGCGTACGGAGAGGGCAACGAGAGGCGTCTGACTGGCAGACACGAGACAGCCAGCATTCATCAGTTCTCATGGGGCGTTGCAAACAGAGGGGCTTCTGTTAGAGTAGGCCGTGACACAGAGCGTGAAGGCAAAGGCTATTTTGAGGACCGTAGGCCCGCATCCAACATGGATCCCTACACTGTAACCTCTCTGATCGCTGAAACCACCATTCTTTGGAATCCATAG
>WmGS1a
ATGGAAATGGAAAATGCTCTGCAGGATTTGCTCCAGTTGGACCTCAGCGATGTTACGGAGAAGATCATAGCAGAGTATATATGGGTTGGGGGTTCTGGAATGGACTTAAGAAGCAAAGCAAGAACGCTGTCAAAGCCTGTGAAGAGCCCCCAGGACCTTCCCAAGTGGAACTTTGATGGTTCTAGTACTGGACAAGCTGAAGGGCATGACAGTGAAGTCATTCTATATCCTCAAGCTATCTTCAGAGACCCTTTTCGCCGAGGAAAGCATATTCTGGTCATATGTGATACATACACTCCCAAGGGCATTCCTCTCCCATCCAACAAGAGGGCTGCTGCAGAAAAAATATTCAGCACCAAGGAAGTAACGGAACAGGAGCCATGGTTTGGCCTTGAGCAGGAATATACCCTCTTGCAAAAGGATGTTAACTGGCCCCTTGGATGGCCAATTGGAGGGTTCCCTGGTCCTCAGGGTCCCTATTATTGTGGGGTTGGGGCTGATAAAGCCTGGGGTAGAGCTATTGTTGATGCCCACTACAAGGCCTGTCTGTATGCAGGAATTAATATAGGTGGAACAAACGGTGAGGTCATGCCAGGACAGTGGGAATTTCAAGTTGGTCCTTCAGTGGGCATAGCAGCAGCAGATCAACTATGGTGTGCACGTTACATCATGGAGAGAATCACTGAGAAGGCTGGTGTGGTTTTGTCACTTGATCCCAAGCCAATTGAGGGAGATTGGAATGGTGCAGGATGCCATGCTAATTACAGCACAAAGTCCATGCGCCAAGAAGGAGGGTATGAAGTAATAAAGAAGGCAATAGAAAAGCTGGGTCTCAGGCATCGAGAACATATTTTAGCATATGGAGAAGGCAACGAGAGACGTCTCACAGGGCGCCATGAGACTGCAGACATCAATACCTTTTCTTGGGGTGTTGCCAACCGAGGAGCTTCAGTTAGAGTGGGACGTGACACAGAAAAAGAAGGCAAAGGCTACTTCGAAGATCGTCGTCCTGCATCAAATATGGATCCATATGTAGTAACTTCCATGCTTGCTGACACCACCCTTCTGTGGAAGCCTTAG
>EtGS1b.2
ATGACGATATTGAGTGATTTGCAGAATCTTAATCTTTCTGCGTTCACTGACAAGATCATTGCAGAATATATTTGGATTGGTGGCACTGGTAATGATCTTCGTAGCAAAGCCAGAACCTTAACTGGACCTGTGAGTGATCCAAAGGAGCTTCCAAAATGGAACTATGATGGTTCTAGCACTGGTCAAGCCCCTGGGGATGACAGTGAAGTCATATTATATCCTCAGGCTATTTTTAAAGACCCTTTTCGCCGAGGGGACAATATCTTGGTGATCTGTGATGCATACACACCTGCTGGAGATCCAATTCCTACAAACAAGAGGGCAGAAGCTGCTAAGATCTTCAGCCATCCAGATGTTGCCGCTGAGGTGCCATGGTATGGGATTGAGCAAGAATACACCCTTCTTCAGAAGCATATTAAGTGGCCTATTGGCTGGCCCGTCGGCGGTTATCCCGGTCCCCAGGGTCCTTATTATTGTGGAATTGGAGCTGACAAGGCTTATGGAAGAGATATAGTGGATGCTCATTATAAGGCATGTCTGTATGCCGGGATTCAAATCAGTGGTATCAACGGAGAAGTCATGCCCGGTCAGTGGGAGTTCCAAGTTGGACCAGCAGTCGGAATCTCAGCTGGTGATCAGATATGGTGTGCTCGCTACATTCTCGAGAGGATTACAGAGGCTGCTGATGTTATATTGTCACTTGATCCCAAGCCCATTGATGGTGATTGGAATGGTGCTGGTGCTCACACAAATTACAGCACTAAGTCAATGAGGGAAGAGGGAGGATATGAAGTGATCAAGAAAGCAATTGAAAAGCTAGGATTGAAGCACAAAGAGCACATTGCTGCCTATGGAATAGGCAATGAAAAACGTTTGACAGGACGACATGAAACTGCCGACATTAACAAATTTTCATGGGGAGTTGCTAACAGAGGAGCTTCTGTCAGAGTTGGTCGCGAAACTGAGCGTGATGGCAAAGGCTATTTTGAAGACAGGCGGCCAGCTTCCAACATGGATCCATACACTGTAACTTCGATGATCGCTAACACTACCATTCTTTGGAAGCCATAG
>EtGS1b.1
ATGTCTGTGTTGCAGGATCTCCTCAGCTTGAGTCTGTCCGACGATAAGATCATTGCCGAGTACATTTGGATCGGAGGTTCTGGCCTTGATCTGAGGAGCAAGGCAAGGACATTGGCCGGACCTGTGACTGACCCAAAGGAGCTGCCCAATTGGAATTATGACGGATCTAGCACCGGTCAGGCACCTGGCGATGACAGTGAAGTTATTCTATATCCACAGGCCATCTTCAGAGATCCATTCCGAGGCGGAAAAAACATTCTGGTGATTTGTGACACATATACTCCGCAAGGAGAGCCGATTCCCACAAACAAGAGGGCAGATGCGGCCAAGATCTTCAGCCACCCTGATGTCGTGGGAGAGGAGCCATGGTACGGAATCGAGCAGGAATACACCCTCCTCCAGAAGGATGTCAAGTGGCCTCTTGGTTGGCCCATTGGTGGCTTTCCTGGTCCACAGGGTCCTTACTACTGTGGAGTGGGAGCGGACAAGGCCTACGGACGAGACATTGTGGATGCACATTACAAGGCTTGCCTGCACGCCGGCATCCAGATCAGCGGTATCAACGGGGAAGTCATGCCCGGCCAGTGGGAATTTCAAGTAGGCCCAGCTATTGGAATCTCTGCCGCCGATCAAATCTGGTGTGCTCGCTACATTCTTGAGAGGATTACAGAAATTGCTGGTGCGGTAGTTTCTTTTGATCCTAAGCCCATTGAGGGGGATTGGAATGGTGCTGGAGCTCACACGAACTACAGTACAAAGTCAATGAGAAGTGAGGGAGGGTATGAAGTGATAAAGAAGGCAATTGAGAAACTAGGATTGAAGCACAAGGAGCACATTGCTGCCTACGGAGAGGGTAACGACCGTCGTCTCACCGGCAAGCACGAGACTGCTAGCATTAACAAGTTCTCATGGGGAGTTGCAAACAGGGGTGCCTCTGTACGAGTGGGACGAGAAACTGAGCGTGATGGCAGAGGTTACTTTGAAGACCGTAGGCCAGCTTCCAACATGGATCCTTACACAGTGACATCAATGATCGCGGAGACCACCATACTCTGGAAGCCATAG
>EtGS1a.1
ATGCAAGGTCTCTTAAGTGGTTTCCTCAACATGGACATTGGTGATGTTACTAACAAGGTCATTGCTGAGTACATTTGGATTGGAGGCTCAGGCATGGATATGAGGAGCAAATCAAGAACACTCCCAAAGCCTGTGAGCAGCCCTAAGGACCTTCCTAAATGGAACTTTGATGGGTCCAGCACAGGACAAGCAAGTGGACATGATAGTGAAGTTATACTCTATCCACAGGCTATTTACCCTGATCCTTTCAGGAGAGGAAAGCATATTCTTGTTATCTGTGATACATACACCCCTGATGGCAAGCCTCTTCCATCTAACAAGAGAGCTGCTGCTGAAAAAATATTCAGCAATCCAGAAGTCGTTGCAGAGGAGACATGGTATGGGCTTGAGCAAGAATATACCCTCTTGCAGAAGGATGTGAAGTGGCCTCTTGGATGGCCAATTGGAGGATTCCCAGGTCCTCAGGGTCCGTATTACTGTGGTGTTGGAGCTGACAAGGCATGGGGAAGAGAAATTGTCGATGCTCACTACAAGGCCTGTTTGTATGCAGGGATCAATGTTAGTGGAACCAATGGAGAAGTCATGCCTGGACAGTGGGAGTTTCAAGTCGGTCCTTCAATAGGCATTTCAGCAGCGGATCAGCTATGGTGTGCTCGTTACATTATGGAGAGGATTACAGAGATAGCAGGCGTTGTTCTCTCTTTGGACCCCAAGCCAATTGAGGGAGATTGGAATGGTGCTGGATGCCATACTAACTATAGTACAAAGTCCATGCGCAATGAGGGAGGTTATGAAGTGATAAAGAAGGCAATTGATAAACTCGGTTTGAGGCACAAGGAACATATTGCTGCTTATGGTGAGGGCAATGAGAGACGTCTCACCGGTCGACATGAAACTGCAAGCATTAATGCTTTCTCCTGGGGTGTTGCAAATAGAGGAGCATCAGTTAGAGTGGGCCGTGACACTGAAAAAGAAGGAAAAGGTTACTTGGAGGATCGACGACCAGCATCAAACATGGACCCATACACAGTGACCTCCATGATTGCCGAGACCACTATTCTCTGGAAGCCATAG
>EtGS1a.2
ATGTCGACCTTATTGAGTGACCTTATCAACCTTGATCTCAACGAGACCACGGAGAAAATCATTGCAGAGTACATATGGATTGGAGGGTCAGGAATGGATCTGCGTAGCAAAGGAAAGACTCTTTCTGGTCCTGTGAGCAGTCCGAAAGAACTTCCAAAATGGAATTTTGATGGTTCAAGCACGGGTCAAGCAACCGGACATGACAGTGAAATCATTCTCTACCCACAGGCTATCTTCCGCGACCCATTTCGCAGAGGGAAGCACATTCTGGTAATCTGTGACACATATGCTCCAAATGGCAATCCAATTCCTTCCAACAAGAGGGCTGCAGCAGAGAAAATTTTTAGCAGAAGGGAGGTTGTGGAGGAGGAGCCATGGTATGGACTTGAACAAGAATATACTCTGCTGCAAAAGGATGTGAAATGGCCTCTTGGATGGCCAATTGGTGGCTATCCGGGTCCCCAGGGACCCTATTACTGTGGAGTCGGAGCAGACAAAGCCTGGGGCCGAGATATCGTGGATGCTCATTATAAGGCCTCCCTCTATGCAGGAGTCAATATCAGTGGCATAAATGGAGAAGTCATGCCAGGACAATGGGAATTTCAAGTTGGCCCTAGTGTGGGCATCTCAGCTGCAGATCAACTATGGTGTGCACGTTACATCATGGAGAGAATCACAGAAATAGCAGGCGTTGTACTCTCCTTTGATCCCAAGCCAATTGAGGGAGACTGGAATGGTGCTGGATGCCATACCAATTACAGCACCAAGTCCATGCGCAAGGAGGGAGGTTTTGAAGTAATCAAGAAGGCAATAGAAAAACTTGGGTTGAGGCACAAGGAGCACATTTCTGCATATGGAGAGGGTAATGAAAGGCGCCTGACAGGACGGCATGAAACAGCAGACATCAATACCTTCTCTTGGGGTGTTGCCAATCGTGGAGCTTCAGTTCGAGTTGGAAGGGACACAGAAAGAGATGGAAAAGGTTACTTTGAGGATCGTCGACCCTCTTCTAACATGGATCCATATGTTGTGACATCCATGATTGCTGAAACTACAATTTTATGGAAGCCATAA
>PmaGS1b
ATGTCGCTGCTGAATGATTTGCTGGAGTTGGATCTGTCTGATGTCACTGAGAAGATCATTGCCGAATACATATGGATCGGAGGATCGGGAATGGATGTCCGCAGCAAGGGCAGGACCATATCTGGCCCTGTCTCTGATCCCAAAAAGCTCCCAAAGTGGAATTATGATGGATCCAGCACAGGGCAGGCTCCTGGAAAGGATAGCGAAGTCATCCTGTACCCTCAGACTATCTTCAGAGATCCGTTCCGCCGAGGGAAGAATATCTTGGTGATATGTGATACATACACTCCAGCTGGAGTGCCTATTCCCACCAACAAGCGGGCACCAGCTGAAAAGATATTTAGCCACCCAGATGTTGTTGCAGAGGAACCATGGTATGGGATTGAACAAGAATACACTCTACTACAGAAGGATGTGAAGTGGCCGCTTGGATGGCCTGTGGGTGGTTACCCTGGCCCTCAGGGACCTTACTACTGTGGTATTGGGGCAGACAAAGCCTACGGCCGTGACATTGTTGATGCCCACTACAAGGCCTGCTTGTATGCAGGAATTAACATTAGTGGCATCAATGGAGAAGTTATGCCTGGTCAGTGGGAATTCCAAGTTGGTCCATCAGTCGGTATTTTATCTGGAGATCAAGTGTGGGCTGCACGTTACATTCTCGAGAGGATTACAGAAATTGCTGGTGTCGTCGTCTCTTTTGACCCCAAACCCATTGAGGGTGATTGGAATGGTGCTGGTGCCCATACCAACTACAGCACTAAATCAATGAGGGAGGAAGGTGGAATTGAGGTGATCAAGAAGGCAATTGAGAAACTGGGATTAAAGCATAAGGAACACATTGCTGCCTACGGAGAGGGCAATGAGAGGCGCTTGACTGGCCGACATGAGACAGCAGATATAAATACATTCTCATGGGGTGTTGCTAATCGTGGTGCATCTATTCGAGTTGGCCGTGACACAGAACGAGAGGGCAAGGGTTACTTTGAAGACCGCAGGCCTGCTTCCAACATGGACCCATATGTTGTTACATCTATGATAGCTGAGACTACAATTCTTTGGAAACCATAG
>PmaGS1a
ATGTCGGACTTACTAACAGGCCTCCTCAACCTTGATTTGACCGACAAGACAGAGAAAGTCATTGCAGAGTACATATGGATTGGAGGATCAGGAATGGATGTCCGCAGCAAAGCAAAAACTCTATCAGGACCTGTGAGTAGCCCAAAGGAGCTTCCCAAATGGAACTTTGATGGCTCCAGCACTGGCCAAGCTTCTGGCCATGACAGTGAAGTCATAATCTACCCACAAGCTATCTTTCCTGACCCATTCCGCAAAGGAAAGCACGTTTTGGTAATCTGCGATACATATACTCCAAGTGGCACTCCACTTCCTTCCAATAAGAGGGCCGCTGCAGAGAAAATTTTTAGCACGAAAGAAGTTATGGAGGAGGAACCATGGTATGGACTTGAACAAGAATATACCCTGCTTCAGAAGGATGTCAAGTGGCCTCTTGGATGGCCAATTGGTGGCTACCCTGGTCCTCAGGGCCCTTACTATTGTGGTGTTGGAGCGGACAAAGCTTGGGGTCGACAAGTTGTTGATGCCCATTACAAGGCATGTCTTTATGCTGGAATCAACATAAGTGGAACCAATGGAGAAGTCATGCCAGGGCAGTGGGAATTCCAAGTAGGTCCTTCTGTTGGAATCTCAGCAGCTGATGAACTGTGGTGTGCTCGTTATATAATGGAGAGAATAACAGAACTAGCAGGTGTTGTTCTGTCCTTGGATCCCAAGCCAATTGAGGGAGACTGGAATGGTGCTGGATGCCACACCAATTACAGTACCAAGTCCACGAGGAAGGAAGGTGGTTATGAAGTAATCAAGAAGGCAATTGAGAAACTTGGCTTAAGGCACAAGGAGCATATTGCAGCCTATGGTGAAGGGAATGAAAGGCGCCTCACAGGTCGACACGAGACAGCCGACATCAATACCTTCTCTTGGGGTGTTGCAAACAGAGGAGCTTCAGTTCGTGTGGGCAGAGACACAGAAAGAGAAGGAAAAGGTTACTTTGAGGATCGCCGACCTGCTTCCAATATGGATCCATATTTAGTTACATCTATGATTGCTGAAACTACAATTCTTTGGAAGCCTTGA
>SqgGS1b
ATGTCTTTGGTTGCTGATTTGATCAATTTGGACCTCAGTGACTTCACTGAGAAGGTTATTGCAGAGTACATATGGATCGGAGGATCAGGCATGGATATCCGTAGCAAGGCCAAAACCTTGTCGGGACCTGTTTCTGATCCGAAGGATCTCCCTCAGTGGAATTATGACGGATCCAGTACTGGACAGGCTCCTGGAAAGGATAGCGAGGTTATTTTGTACCCTCAAGCTATCTTCAGAGATCCATTCCGTAGAGGAAAAAACATCCTGGTGATTTGTGATACATACACCCCAGCTGGGGAGCCTATCCCCACCAACAAACGGGCAGCTGCTGCCAAAATCTTTAGCAACCCAATTGTTGCTGCTGAGGAACCATGGTATGGAATTGAACAAGAGTACACACTTCTGCAGAAGGATGTGAACTGGCCGCTGGGATGGCCTGTGGGTGGTTTCCCTGGTCCCCAGGGGCCCTACTACTGTGCTGTTGGGGCAGATAAAGCCTATGGCCGTGATGTTGTTGATGCCCACTACAAGGCATGCCTCTATGCAGGCATTAACATCAGCGGTATTAATGGAGAGGTCATGCCCGGTCAGTGGGAATTCCAAGTTGGTCCATCTGTGGGCATTTCAGCTGGTGATCAAGTTTGGGCTGCTCGATTCATCCTTGAGAGGATCACAGAGGCTGCTGGTGTTGTAGTTTCGTTTGACCCCAAACCCATTCAGGGTGATTGGAACGGTGCTGGTGCTCATACAAATTATAGCACAAAATCTATGAGGACCGATGGTGGAATCCATGTGATCAAGAAGGCCATTGAAAAGCTGGGGCTGAGGCACAAGGAGCACATTGCTGCCTATGGAGAGGGCAATGAGAGGCGTTTGACTGGCAAACATGAGACTGCAGACATCAACACATTTTCCTGGGGTGTTGCTAATCGTGGGGCATCTATCAGAGTTGGCCGTGACACAGAACGTGATGGCAAAGGTTATTTTGAAGACCGTAGGCCAGCTTCAAACATGGACCCCTATATTGTCACATCCATGATTGCCGAGACAACCATACTTTGGAAGCCTTAA
>SqgGS1a
ATGTCGACCTTATTAATAACAGATCTTCTCAACCTCGACTTGACTGACACCACAGAGAAAGTCATTGCAGAATACATATGGATTGGAGGCTCAGGAATGGATATGCGAAGCAAAGCAAGAAGTCTGTCAGGACCGGTGAGTAGCCCAAAAGAACTACCCAAATGGAACTTCGATGGCTCCAGCACTGGCCAAGCAACAGGGCATGACAGTGAAGTCATTCTCTATCCCCAAGCTATCTATCCTGACCCATTTCGGAGAGGGAAGCACATCCTGGTAATCTGTGATACATATACCCCAAATGGTACTCCACTTCCTTCCAACAAGAGGGCTGCAGCAGAGAAAATATTTAACTCAAAGGAAGTTGTTGAGGAGGAGACATGGTATGGGCTTGAACAAGAATATACTCTACTGCAGAAGGATGTGAAGTGGCCTCTTGGATGGCCAATTGGCGGATTCCCTGGTCCTCAGGGACCTTACTACTGTGGAGTTGGAGCTGATAAAGCTTGGGGCCGTGAAGTAGTTGATGCCCACTATAAGGCATGTCTCTATTCTGGAATCAATATTAGTGGAACCAATGGAGAGGTTATGCCAGGACAGTGGGAATTCCAAGTGGGTCCTTCTGTGGGAATCTCAGCAGCTGATCAACTCTGGTGTGCACGTTACATAATGGAGAGAATAACAGAATTAGCAGGTGTTGTTTTGTCCTTTGATCCTAAGCCGATTGAGGGAGACTGGAATGGTGCTGGATGCCACACTAATTACAGCACCAAGTCCATGCGCAAGGAAGGAGGTTTTGGAGTAATCAAGAAGGCAATAGAGAAACTTGGAAAAAGGCACAAGGAGCACATTGCTGCCTATGGGGAGGGCAACGAAAGACGCCTCACAGGTCGACATGAGACAGCAGATATCAATACCTTCTCTTGGGGTGTTGCAAATCGAGGAGCTTCGATTCGAGTGGGCAGGGACACGGAAAGAGAGGGAAAAGGTTATTTTGAGGATCGTCGACCTGCTTCTAATATGGATCCCTACATTGTGACATCCATGATTGCTGAAACTACAATTCTGTGGAAGCCATAA
>PtaGS1a
ATGTCGAGCGTATTAACAGACCTTCTCAACCTTGACCTGAGCGACGTGACAGAGAAGGTCATTGCAGAGTATATATGGATTGGAGGATCAGGAATGGATATGCGCAGTAAAGCCAGAACTCTGTCAGGACCTGTGAGTAGCGTTAAAGAGCTTCCCAAATGGAACTTTGATGGCTCCAGCACTGGACAGGCTCAAGGACATGACAGCGAAGTCATTCTATATCCACAAGCTATCTTCCCTGATCCATTTCGCAGAGGAAAGCACATTTTGGTAATCTGTGATGCCTACTCTCCTAATGGGACTGCTCTTCCTTCCAACAAGAGGGCTGCAGCAGCGAAAATTTTTAACGAAAAGGCGGTTATTGATGAAGAGACATGGTACGGGCTTGAACAAGAATATACACTGTTGCAAAAGGACGTCAAATGGCCTCTTGGCTGGCCAATTGGTGGCTACCCCGGTCCTCAGGGCCCATATTACTGTGGAGTTGGAGCTGACAAAGCCTGGGGACGAGACATTGTTGATGCCCATTATAAGGCTTGTCTCTATTCAGGAATCAATATCAGTGGCATCAATGGAGAAGTCATGCCAGGGCAGTGGGAATTTCAAGTAGGTCCGTCAGTGGGTATCTCAGCAGCAGATGAGCTGTGGTGTGCTCGTTTTATTATGGAGAGGATTACAGAAAAGGCGGGTGTCGTTTTGTCCTTTGATCCCAAGCCAATTGAGGGGGACTGGAATGGTGCTGGATGCCACACAAATTACAGCACCAAGTCCATGCGCAAGGAGGGAGGCTTCGAAGTAATTAAGAAAGCAATAGAAAAACTGAAGTTGAGGCATAAGGAGCATATTTCTGCCTATGGGGAGGGCAATGAGAGACGCCTCACTGGTCGGCACGAGACAGCAGACATCCATACCTTTTCCTGGGGTGTTGCAAATCGAGGAGCTTCAGTTAGAGTGGGCCGGGACACAGAAAAAGAAGGAAAAGGTTATTTTGAGGACCGTCGACCTGCTTCAAACATGGATCCATATGTAGTGACTTCTATGATTGCTGAGACGACCATTCTATGGAAACCTTAG
>PtaGS1b.1
ATGTCTCTACTGACGGATTTGATCAACTTGGATCTCTCTGATGTCACTGAGAAGATCATCGCTGAGTACATATGGATCGGAGGCTCTGGCATGGATATCCGCAGCAAGGCCAGGACCTTATCTCACCCAGTTACGGACCCCAAAGATCTACCCAAGTGGAATTATGATGGATCCAGTACTGGACAGGCTCCTGGAAAGGACAGTGAAGTCATCCTTTACCCTCAGGCTATCTTCAGGGATCCATTCCGCAGGGGTAACAACATCTTGGTGATTTGTGATACATATACCCCAGCTGGAGAACCTATTCCTACTAACAAGAGAGCAAATGCTGCTAAAATATTTAGCCATCCAGATGTTGTTGCCGAGGAACCATGGTACGGGATTGAACAAGAATACACTCTTCTGCAAAAGGATGTGAATTGGCCGCTTGGATGGCCCGTAGGTGGTTACCCTGGTCCTCAGGGTCCTTATTATTGTGGAACTGGAGCAGACAAAGCCTACGGCCGTGATATTGTCGATGCCCACTATAAGGCTTGCCTGTATGCAGGAATCAACATTAGTGGCATCAATGGAGAAGTCATGCCCGGTCAATGGGAATTTCAAGTTGGCCCGACGGTTGGTATTTCAGCTGGTGATCAAGTCTGGGCTGCACGTTACCTTCTTGAGAGAATCACAGAAGTGGCTGGTGTTGTCCTCTCATTTGACCCCAAACCCATTCAGGGTGATTGGAATGGTGCTGGTGCTCACACTAACTACAGTACGAAATCAATGAGGGAAGAAGGGGGAATTAAAGTGATCAAAACGGCCATTGAAAAGTTAGGGTTGAGGCATAAGGAACACATTGCTGCCTATGGAGAGGGCAACGAGAGGCGTTTGACTGGCCGACATGAGACAGCAGACATAAACACATTTTCATGGGGAGTTGCAAATCGTGGAGCTTCTATTCGAGTTGGACGTGACACGGAACGTGAAGGCAAAGGGTACTTCGAAGACCGCAGGCCAGCTTCCAACATGGACCCCTATATAGTAACATCTATGATTGCTGAGACAACCATCCTTTTGAAGTGA
>PtaGS1b.2
ATGTCTCTGTTGACAGATTTGATCAACTTGGATCTCTCTGATGTCACTGAGAAGATCATTGCTGAGTATATATGGATTGGAGGCTCTGGCATGGATATCCGCAGTAAGGGCAGGACCTTATCTCACGAAGTTACGGATCCCAAAGATCTGCCCAAGTGGAATTATGATGGATCCAGTACTGGACAGGCCACTGGAAAGGACAGTGAGGTTATCATTCACCCTCAGGCTATCTTCAGGGATCCATTCCGCAGGGGGAAAAACATCTTGGTGATTTGTGATGCATACACCCCAGCTGGAGAACCTATCCCTACTAACAAGCGAGCAAATGCTGCAAATATATTCAGCCATCCAGATGTTGTTGCCGAGGAACCATGGTTTGGCATTGAACAAGAATACACTCTTCTGCAGAAGGATGTGAACTGGCCTCTCGGATGGCCTATAGGTGGTTTTCCTGGTCCTCAGGGTCCTTACTATTGTGGAACTGGAGCAGACAAAGCCTATGGCCGTGATATTGTCGATGCCCACTACAAGGCCTGCCTGTATGCAGGAATCAACATTAGTGGCATCAACGGAGAGGTCATGCCTGGCCAGTGGGAATTTCAAGTTGGTCCTACAGTTGGTATTTCATCTGGTGATCAAGTATGGGCTGCGCGCTACATTCTTGAGAGAATATCAGAAATGGCTGGTGTTGTCGTCTCATTTGACCCCAAACCCATTCAGGGTGATTGGAATGGTGCTGGTGCTCACACTAACTACAGTACTAAATCAATGAGGGAAGAAGGTGGAATAGAAGTGATCCATAAGGCCATTGAAAAGTTAGCATTGAGGCATAAGGAGCACATTGCTGCCTATGGAGAGGGCAATGAGAGGCGTTTGACTGGCCAACATGAGACAGCAGACATAAATACATTTTCATGGGGAGTTGCAAATCGTGGAGCTTCCGTTAGAATTGGCCGTGACACAGAACGTTTAGGCAAAGGGTACTTTGAAGACCGTAGGCCATCTTCCAACATGGACCCCTATGTTGTAACATCTCTGATTGCTGAGACAACCATTCTTTTGAAGCCAGAGTAA
>ChaGS1a
ATGTCGACCTTATTGAGTGACCTTATCAACCTTGATCTCAACGAGACCACAGAGAAAATCATTGCAGAGTACATATGGATTGGAGGGTCAGGAATGGATCTGCGTAGCAAAGGAAAGACTCTTTCTGGTCCTGTGAGCAGTCCGAAAGAACTTCCAAAATGGAATTTTGATGGTTCAAGCACGGGTCAAGCAACCGGACATGACAGTGAAATCATTCTCTACCCACAGGCTATCTTCCGTGACCCATTTCGCAGAGGGAAGCACATTCTGGTAATCTGTGACACATATGCTCCAAATGGCAATCCAATTCCTTCCAACAAGAGGGCTGCAGCAGAGAAAATTTTTAGCAGAAGGGAGGTTGTGGAGGAGGAGCCATGGTATGGACTTGAACAAGAATATACTCTGCTGCAAAAGGATGTGAAATGGCCTCTTGGATGGCCAATTGGTGGCTATCCGGGTCCCCAGGGACCCTATTACTGTGGAGTCGGAGCAGACAAAGCCTGGGGCCGAGATATCGTGGATGCTCATTATAAGGCCTCCCTCTATGCAGGAGTCAATATCAGTGGCATAAATGGAGAAGTCATGCCAGGACAATGGGAATTTCAAGTTGGCCCTAGTGTGGGCATCTCAGCTGCAGATCAACTATGGTGTGCACGTTACATCATGGAGAGAATCACAGAAATAGCAGGCGTTGTACTCTCCTTTGATCCCAAGCCAATTGAGGGAGACTGGAATGGCGCTGGATGCCACACCAATTACAGCACCAAGTCCATGCGCAAGCAGGGAGGTTTTGAAGTAATCAAGAAGGCAATAGAAAAGCTTGGGTTGAGGCACAAGGAGCACATTTCTGCCTATGGAGAGGGTAATGAAAGGCGCCTGACAGGACGGCATGAAACAGCAGACATCAATACGTTCTCTTGGGGTGTTGCCAATCGTGGAGCTTCAGTTCGAGTTGGAAGGGACACAGAAAGAGATGGAAAAGGTTACTTTGAGGATCGTCGACCCTCTTCTAACATGGATCCATATGTTGTGACATCCATGATTGCTGAAACTACAATTTTATGGAAGCCATAA
>ChaGS1b
ATGTCTCTGTTGAACGATTTGCTCAACTTGGATCTCTCTGACTACACAGAGAAGATCATTGCCGAATACATATGGATCGGAGGATCTGGCCTGGATATCCGAAGCAAGGGAAGGACATTGTCCGGCCCGGTTAGCAGCCCCAAAGAGCTTCCAAAGTGGAATTATGATGGATCCAGTACTGGGCAGGCTCCTGGAGAGGACAGTGAAGTCATCCTGTACCCTCAGGCTATTTTCAGAGATCCATTCCGCAGAGGGAATAACATCTTGGTGATTTGTGATGCATATACCCCTGCTGGAGATCCAATTCCCACCAACAAAAGGGCCAATGCTGCAAAAATATTTAGCCACCCAGATGTTGTTGCTGAGGAACCATGGTATGGCATTGAGCAGGAGTATACTCTTCTGCAGAAGGATGTGAAGTGGCCTATTGGATGGCCCCTGGGTGGTTATCCTGGCCCCCAGGGACCTTACTACTGTGGAGTTGGAGCAGACAAAGCATATGGTCGTGATATAGTCAATGCACATTACAAAGCCTGTCTCTATGCAGGAATCAACATAAGTGGCATCAATGGAGAAGTCATGCCTGGTCAGTGGGAATTCCAAGTGGGTCCTACCGTAGGGATTTCATCTGGTGACCAATTGTGGGCTGCACGTTATATTCTTGAGAGGATAACAGAAATTGCTGGTGTTGTTCTCTCCTTTGATCCCAAGCCCATTGAGGGTGATTGGAATGGGGCTGGCGCTCATGCAAACTACAGTACCAAGTCCATGAGGAGTGAGGGAGGAATTCATGTAATCAAGAAGGCAATTGAAAAATTAGGATTGAGACATAAAGAACACATCTCCGCTTATGGAGAGGGCAATGAGAGGCGTTTGACTGGACGACATGAGACAGCAGACATAAACACATTTTCATGGGGAGTTGCAAATCGTGGAGCTTCTATTAGGGTCGGCCGTGATACAGAACAGGAAGGCAAAGGTTATTTTGAAGACCGGAGGCCAGCTTCCAACATGGACCCGTATGTTGTCACATCTCTGATTGCAGAGACAACGATCCTTTGGCAACCAAAGTAA
>ChaGS2
ATGTCGCAGGCATTGGTACCGTCGTTGCAATGGCGAATTTTGCCGGGAGGTGTCCCTATGACGGCAACGAAGATGTCAAATGGTTTGCTTCCTAGCCGGGGAGTTGGTTTGAAGAGTGCACCATTCAACGGGAGACTTAGTAGATCGAAGCGTAGCACTCTGCATGGTAGGAATTATGTCAACAGTGTTCGCGCCGATTCCGTTGCTTGGAATCCGACTGAAAACGGAAGCGCATCACGACTGATTGATCTCCTCAACTTAGATTTATCTCCATTTACTGACAAAGTCATTGCAGAATATTTATGGATTGGAGGATCGGGATTGGATATTCGTAGCAAGGCTAGAACAGTAAGTGGTCCCATCGACAACCCTGCCAAGCTTCCAAAATGGAACTACGATGGATCCAGCACGGGTCAAGCTCCAGGGGAGGACAGTGAAGTCATTCTCTATCCACAGGCGATCTTCAAGGACCCTTTCCGAGGAGGAAACAACATATTGGTAATATGCGATTGTTACAAGCCAAATGGGGAGCCAATTCCTACAAACAAGCGTGCCAATGCCGCTAAGATTTTCAGCCAGAAAAAAGTCATTGATGAGGAGCCTTGGTATGGCATCGAGCAAGAGTACACTTTGTTGCAGAAGAATGTTAAATGGCCTCTTGGATGGCCCATTGGAGGTTACCCGGGACCACAGGGTCCGTATTATTGTGGAACGGGAGTAGACAAAGCCTACGGCCGTGTCATCGCAGACGCTCATTATAAGGCTTGTGTTTATGCTGGAATCAAAGTTAGCGGCATCAATAGCGAGGTTATGCCCGGACAGTGGGAGTACCAAGTGGGTCCCAGCGTGGGAATTGCTTCCGGAGATCATCTCTGGTGTTCTCGTTACATTCTTGAGAGAATTACAGAAATGGCAGGCGTGGTGCTCTCGCTCGATCCGAAGCCCATAGATGGTGATTGGAATGGTGCGGGCTGTCACACTAATTATAGCACTAAGTCCATGCGAGAGGATGGGGGTTATGAGGTGATAAAGAAAGCTATATTAAATCTTGGGTTGCGCCATAAGGAACACATCAGTGCCTATGGAGAAGGAAATGAAAGAAGATTAACTGGACACCATGAGACTGCAAACATCAATGCATTCTCTTGGGGTGTAGCAAATCGTGGTGCATCCATTCGCGTTGGACGTGAAACAGAGAAGCAAGGAAAAGGCTACCTGGAGGATAGGCGGCCTGCTTCGAACATGGATCCATATGTCGTGACTTCCATGCTGGCAGAAACTACAATCCTGTGGGAACCGGCTCCCGAGGCAGGAACTCACGCTGCCAAGGAGTTACAGTTGCAAATTTGA
>EnGS1a
ATGTCGATCTTATTGACCGACCTTCTCAACCTTGATCTAAGCGACAATACAGAGAAAATCATTGCAGAGTACATATGGATTGGAGGGTCGGGAATGGATATTCGTAGCAAAGCAAGGACTCTTTCTGGCCCTGTGAGCAGTCCGAAAGAAGTTCCTAAATGGAATTTTGATGGTTCCAGCACTGGCCAGGCAACCGGACATGACAGTGAAATCATTCTCTACCCACAAGCTATATACCCGGACCCGTTTCGCAGAGGGAAGCACATTCTGGTGATCTGTGACACATATGCTCCAAATGGCAATCCAATTCCTTCCAACAAGAGGGCTGCAGCAGACAAGATTTTCAACACAAAGCAGGTTGTGGAGGAGGAGCCATGGTATGGACTTGAACAAGAATATACTCTGCTGCAAAAGGATGTGAAATGGCCTCTTGGATGGCCAATTGGTGGCTTTCCAGGTCCCCAGGGGCCCTATTATTGTGGAGTTGGAGCAGACAAAGCTTGGGGCCGAGATGTCGTGGATGCCCATTATAAGGCCTCCCTCTATGCAGGAATCAATATCAGTGGCACCAATGGAGAAGTCATGCCGGGACAATGGGAATTTCAAGTAGGCCCTAGTGTGGGAATCTCAGCTGCAGATCAACTATGGTGTGCACGTTACATTATGGAGAGAATCACTGAAATAGCAGGAATTGTACTCTCCTTTGATCCCAAGCCAATTGAGGGAGACTGGAATGGTGCCGGATGCCATACTAACTACAGCACCAAGTCCACGCGCAAGCCGGGGGGTTATGAAGTGATAGTGAAAGCAATAGAAAAACTTGGGTTGAGGCACAAGGAGCACATTGCTGCCTATGGAGAGGGCAATGAGAGGCGCCTCACAGGACGGCATGAAACAGCAGACATCAATACCTTCTCCTGGGGCGTTGCCAATCGTGGGGCTTCGATTCGAGTCGGTCGAGATACACAAAGAGACGGAAAAGGTTACTTTGAGGATCGTCGACCTGCTTCAAACATGGACCCATACGTGGTGACATCCATGATTGCTGAGACTACAATTTTATGGAAGCCCTAA
>EnGS2
ATGTCGCAGGCATTCGTACCGTCATTGCAAGTCCGAATTTTGCCGGGTGGAGTCCCTATGACGGCATCGAGAACGTCAAATTGTTTGCCGTCCACCTGGGCCGGAGTAGGAGCCGGTTTGAAGGGTAAACCATCCAACTGGAGCCTTAATCGATCAAAGCGAAGCAGTCTGCGTGGCAAGAATTATGTCTGCAGCGTACGCGCCAATTCCGGTTCTTGGAGGCCGGCTGAAAACGGCAGCGCATCACGACTGACCGATCTCCTCAACTTAGATCTGTCTCCGCTGACGGACAAAGTTATTGCAGAATATTTATGGATTGGAGGATCGGGATTGGACATTCGTAGCAAGGCTAGAACAGTAAATGGCCCGATCGATGACCCTGCCAAGCTGCCGAAATGGAACTACGATGGATCCAGCACGGGCCAAGCTCCAGGGGAGGACAGTGAAGTTATTCTCTATCCGCAGGCTATTTTTAAGGACCCCTTTCGAGGAGGAAACAATATACTGGTAATTTGCGATTCTTACCAGCCAAATGGAGAGCCCATTCCTACAAACAAGCGTGCCAATGCCGCTAAGATTTTCAGCCAAAAAAAAGTCGTTCACGAAGAGCCATGGTATGGAATCGAGCAGGAGTACACGTTGTTGCAGAAAGACATAAAATGGCCTCTTGGATGGCCCGCGGGAGGTTACCCAGGACCACAGGGACCGTATTACTGTGGAACGGGCGTGGACAAAGCCTACGGACGAGACATTGCAGACGCCCACTATAAGGCTTGCCTTCATGCCGGAGTCAACATTAGCGGCATCAATGGAGAGGTTATGCCCGGACAGTGGGAGTACCAAGTGGGTCCTGCCGTTGGAATTGCTGCCGGCGATCATGTCTGGTGTTCTCGGTACATCCTCGAGAGGATTACAGAGATGGCAGGCGTGGTGCTCTCGCTTGATCCCAAACCCATAGAGGGCGATTGGAATGGCGCAGGCTGCCACACAAATTACAGCACCAAGTCCATGCGAGGGGATGGGGGTTATGAGGCGATAAAGAAAGCAGTATTAAATCTCGGGTTGCGGCATAGGGAACACATCAGTGCCTATGGGGAAGGAAACGAAAGAAGATTAACCGGAAAACACGAGACTGCAGACATAAACACATTCTCTTGGGGTGTAGCAAATCGGGGTGCATCCATTCGCGTTGGACGCGAAACAGAGAAGCTAGGAAAAGGCTATCTGGAGGATAGGCGCCCGGCTTCGAACATGGATCCATATATTGTGACTTCCATGCTGGCGGAAACTACAATCCTCTGGGAACCCACTCCCGAGGAAGGAATTCAGGCTGCCAGGGAGTTACAGTTGCAAATTTGA
>EnGS1b
ATGTCTCTCCTGGCCGATTTGCTCGACTTGGATCTCTCCGACTACACGGACAAGATCATTGCTGAGTACATATGGATCGGAGGATCGGGCTTGGATATCCGAAGCAAGGGGAGGACATTGCGTGGTCCTATTAGCAGCCCCAAGGAGCTTCCAAAGTGGAATTATGATGGATCCAGTACTGGACAGGCTCCCGGAGAGGACAGTGAAGTCATCCTGTACCCTCAGGCTATCTTCAGAGATCCATTTCGCAGAGGGAATAACATCTTGGTGATCTGTGATACATACACCCCTGCTGGAGATCCAATTCCCACCAACAAAAGGGCCAAAGCTGCAAAAATATTTAGCCACCCAGATGTTGCTGCTGAGGAACCATGGTACGGGATTGAACAGGAGTACACACTTCTGCAGAAGGACGTGAAGTGGCCTATCGGATGGCCCGTCGGCGGCTTTCCTGGTCCACAGGGACCTTACTACTGTGGAGTTGGAGCAGACAAAGCATATGGTCGCGATATAGTCAATGCACATTACAAAGCTTGCCTATATGCTGGAATCAACATAAGTGGTATCAATGGAGAAGTTATGCCTGGCCAGTGGGAATTCCAAGTGGGTCCTGCTGTTGGGATTTCCGCTGGCGATGAACTGTGGGCTGCACGCTACATCCTTGAGAGGATAACAGAAATTGCTGGCGTCGCCCTCTCCTTTGATCCCAAACCAATCGAGGGCGATTGGAATGGGGCTGGTGCTCATGCAAACTACAGTACCAAGTCTATGAGGAACGAGGGAGGATATAATGTGATCAAAAAGGCAATTGAAAAATTAGGATTGAGACATAAAGAGCATATCTCTGCCTATGGAGAGGGCAATGAGAGGCGTCTGACTGGGAGACATGAGACAGCAGACATTAATACATTTTCATGGGGAGTTGCGAATCGTGGAGCTTCTGTTCGAGTTGGTCGTGACACAGAGCGTGATGGCAAAGGTTATTTTGAAGACCGTAGGCCAGCTTCCAACATGGACCCATACGTTGTCACATCTCTGATTGCAGAGACGACCATCCTTTGGCAACCAAAATAA
>GbGS1a
ATGTCGACCTTATTAACAGATCTTCTCAACCTTGACCTGAGCGACACCACAGAGAGAATTATTGCAGAGTACATATGGATTGGAGGATCAGGAATAGATATGCGGAGCAAAGCAAGGACACTCTCCGGACCTGTGAGTGGTCCCAAAGAGCTTCCGAAATGGAACTTTGATGGCTCCAGTACTGGCCAAGCAGCGGGACATGACAGTGAAGTTATTATCTACCCACAAGCTATTTTCCCTGATCCATTTCGCAGAGGGAAGCACATATTGGTGATCTGTGACACATATGCTCCAAATGGCACTCCACTACCTTCCAACAAAAGATTCGCAGCAGAGAAGATTTTTAGTGCAAAGGAGGTTGTGGAGGAGGAACCATGGTATGGACTGGAGCAAGAATATACTCTGCTTCAAAAGGACGTTAAATGGCCTCTGGGATGGCCAATCGGTGGCTTTCCTGGTCCTCAGGGACCTTATTACTGTGGAGTAGGAGCTGACAAAGCTTGGGGAAGAGATGTTGTGGATGCCCACTACAAGGCCTGCCTCTATGCAGGGATCAATGTCAGTGGTACCAATGGAGAAGTGATGCCAGGGCAGTGGGAATTTCAAGTAGGACCTTGCTTGGGTATCTCAGCTGCAGATCAACTATGGTGTGCCCGTTACATTATGGAGAGGATTACAGAAATAGCAGGGATTGTTCTCTCCTTTGATCCCAAACCAATTGAGGGAGACTGGAATGGTGCTGGGTGCCATACCAATTACAGCACCAAATCCATGCGCAAGGAGGGAGGTTTTGAAGTGATAAAAAAGGCAATAGAAAAACTTGGGTTGAGGCACAAGGAGCATATTTCTGCATATGGTGAAGGCAACGAGAGACGTCTGACAGGTCGCCATGAGACAGCAGACATCAATACCTTCTCTTGGGGCGTTGCCAATCGAGGGGCTTCTGTTAGAGTGGGTCGTGACACAGAAAGAGACGGAAAAGGCTACTTTGAGGATCGTCGCCCTGCATCCAACATGGACCCATATATTGTGACATCTATGGTTGCTGAGACCACAATTCTATGGAAGCCATAA
>GbGS1b.1
ATGTCTCTCTTGACGGATTTGCTCAACTTGGATCTTTCTGATTATACAGAAAAGATCATTGCTGAGTACATATGGATTGGAGGATCTGGCATGGATATCCGTAGTAAGGGCAGGACCTTGCCCGGCCCTGTGTCCAGTCCTAAAGAACTTCCAAAGTGGAATTATGATGGCTCCAGTACAGGACAGGCTCCTGGAAAGGACAGTGAAGTCATCCTGTACCCTCAAGCTATATTCAGAGATCCATTCCGCCGAGGGAACAACATCCTGGTGATCTGTGATACATACACCCCTGCTGGAGATCCTATTCCCACTAACAAAAGAGCTAATGCTGCAAAAATTTTTAGCCATCCAGATGTTGTTGCTGAGGAGCCATGGTATGGGATTGAACAGGAGTACACACTTCTGCAGAAGGATGTGAAGTGGCCTCTTGGATGGCCTGTGGGTGGTTATCCCGGTCCCCAGGGACCTTACTACTGTGGAGCTGGAGCAGACAAAGCATATGGCCGTGATATAGTTGATGCGCACTACAAAGCCTGCTTGTATGCGGGAATCAACATAAGTGGTATTAATGGAGAAGTCATGCCTGGTCAGTGGGAATTCCAAGTGGGTCCTTCTGTTGGTATTTCATCTGGTGATCAAGTGTGGGCTGCACGTTACATTCTTGAGAGGATCACAGAAATTGCTGGCGTTGTCCTCTCCTTTGATCCTAAACCCATTGAGGGTGATTGGAATGGGGCTGGTGCTCATACGAACTACAGTACTAAATCTATGAGAAAAGATGGAGGAATTAATGTGATCAAGAAGGCCATTGAGAAGTTGGGATTAAAGCACAAGGAACATATTTCAGCCTATGGAGAAGGCAATGAGAGGCGCTTGACTGGCCGACATGAGACAGCAGACATAAACACATTTTCATGGGGAGTTGCAAATCGTGGTGCCTCTATCCGTGTTGGTCGTGATACAGAGCGTGATGGCAAAGGGTATTTTGAAGACCGAAGGCCAGCTTCTAACATGGACCCATATGTTGTAACATCTATGATTGCTGAGACAACCATCCTTTGGCAACCAAAATAA
>GbGS1b.2
ATGTCTCTTCTCACAGATCTGCTTAATTTGAATTTGAGTGATTACACTGAGAAAATCATCGCAGAATATATATGGATAGGAGGATCTGGCATGGACATCCGCAGCAAGGGCAGGACCCTGCGAGGTCCTGTTAGCAGCCCCAAAGAGCTCCCCAAATGGAATTTTGATGGATCAAGTACTGGACAGGCCCCTGGAAAAGACAGTGAGGTTATCTTGTACCCTCGGGCTATATTTAGGGACCCATTTCGTAGAGGAAATAACATCCTGGTGATATGTGACACGTACACCCCTGCGGGGGATCCCATTCCCACCAACAAAAGGGCTCTTGCAGAAAAAATCTTTAGCCACCCAGATGTACTTGCTGAGGAGCCATGGTATGGAATCGAACAGGAGTACACACTTCTGCAGAAGAATGTCCAGTGGCCTCTTGGATGGCCAGTGGGGGGTTACCCTGGTCCACAGGGGCCATACTACTGCGGAACGGGAGCAGAGAAAGCGTATGGGAGGGACATTGTGAATGCCCACTACAAAGCGTGCCTGTATGCAGGTATCGACATAAGCGGAATCAATGGAGAAGTCATGCCCGGCCAGTGGGAGTTTCAGGTGGGTCCTGCCGTTGGCATTTCTTCCGGAGATCAAGTCTGGGCAGCGCGTTATATCCTGGAGAGAATAGCAGAAATTGCTGGTGTTGTCCTCTCTTTCGACCCCAAACCCATTAAAGGCGATTGGAATGGGGCTGGTGCTCACACTAATTACAATACCAAGTCTATGAGGAGTGAGGGAGGACTGTATGTGATTAAGACGGCCATTGAGAAGCTGGGATTGAGGCATAAACAACATATTTCTGCCTATGGCGTTGGCAACGAGAGGCGTTTGACTGGGCGCCACGAAACTGCAGATATAAATACATTTTCATGGGGAGTAGCGGACCGTGGAGCATCAATCAGAGTGGGGCGTGAGACAGAGAAGAATGGCAAAGGGTACTTGGAAGATCGTCGGCCAGCGTCAAACATGGATCCATACGTCGTAACTTCAATGATCGCTGAAACAACGCTTCTGTGGAAACCAATGTAA
>GbGS1b.3
ATGTCTCTTCTGACTGATCTGCTCAACTTGAATTTGTGTGACTACACTGACAAAATCATTGCAGAGTACATATGGATAGGAGGATCTGGCATAGATATGCGCAGCAAAGGCAGGACCTTGTCAGGTTCTGTTAGCAATCCATCCGAAATCCCAAAGTGGAGTTTCGATGGATCAAATACTGCTCAAGCTTCTGGATATAACACTGAAGTCATCTTGCACCCTCAGGCTATATTCAGGGACCCATTTCGCAGAGGAAATAACATCCTGGTGATATGTGACACATATTCCACTGAAGGGGATCCTATTCCCTCCAACAAAAGGGCTTCCGCACAAAAAATCTTTAGCCAGCCGGCTGTAGTTGCTCAGGAGCCACGGTATGGAATCAAACAGGACTACACATTACTTCATAAGGACATGAAGTGGCCAATTGGATGGCCAGTTGGTGGTTATCCTGGTCCCCAGGGCCCATACTACTGTGGAACGGGAGCAGAGAAAGCGTATGGGAGGGACATAGTGAATGCCCACTACAAAGCGTGTCTGTATGCAGGTATCAACATATGTGGAATAAATGGAGAAGTCATGCCCGGTCAGTGGGAATTTCAGGTGGGTCCTGCCGTTGGTATTTCTGCTGGAGATCAAGTCTGGGCAGCGCGTTATATTCTGGAGAGAATCACAGAAATCGCCAATGTCGTGCTTTCCTTCGATCCAAAACCATTCAAAGGCGATTGGAAAGGGGGCCGCGCCCACACTAATTACAGTACTAAGGATATGAGGGGCGAGGGGGGATTGGAAGTGGTCCAGACGGCCATCAGAAAGCTACAATCGAGGCATAAAGAACACATTTGTGCCTATGGAGATGGCAATGACACTTATCTGGCTAGCACTACAAATACTGATGATGGTGATGATGTGCAATGGGGAGTAGCGAAACGTGAAGCATCAATCAGAGCGGGGCGTGAGACAGAAAAAAATGGCAAAGGGTACTTGGAAGATCGTCGGCCAGCGTCAAACATGGATCCATACGTCGTAACTTCAATGATCGCTGAAACAACGCTTCTGTGGAAACCAATGCCGGATTATTAA
>GbGS2
ATGTCAGAGGCATTGGTACCGTCGTTTCAAGGCCGGGTTTTGGCAGGGGGAGTCCCTGTTACGGCAACAAGAAGAAGCTCGCCGAGTCGGAAAATGCCAAAATCTTTACTGTTCAGCGACGGAATAGCGGGCTTATACCGTGGACGTAAAACGGAGACAGCATTAGCACTAGAAGGCGGCATTTACAGTGTTAAATTCTCCAATGTGCGATCAAAGCGGAGGACGGTTAGTATTCGAGCAGGTTCTGCTGCCTGGCAGCCGACTGAAAACGGAAGCGCATCACGGCTAACGGATCTGCTCAACTTAGATTTAAGTCCATTGACTGACAAAGTCATTGCAGAATACTTATGGATTGGAGGGTCGGGATTGGACATTCGTAGCAAGGCTAGAACTGTGTCTGGTCCGATTGACGATCCTTCCCAGCTTCCTAAATGGAACTACGACGGGTCGAGCACCGGCCAAGCTCCGGGGCAGGATAGTGAAGTGATTCTCTACCCACAGGCCATTTTTAAGGACCCATTTCGTGGAGGGAACCACATTCTGGTAATTTGCGATTCATACACCCCAAATGGGGAGCCTATTCCCACAAACAAGCGTGCTAGTGCTGCCAAGATTTTCAGCCACAAGAAAGTCATAGAGGAAGTACCATGGTATGGTATCGAACAAGAGTACACTTTGCTCCAGAAGGACGTTAAATGGCCGCTTGGATGGCCCCTGGGAGGTTACCCTGGACCACAAGGCCCATATTACTGTGGAACGGGAGTAGACAAGGCATACGGACGAGACATTGCGGATGCCCATTATAAGGCTTGTATATATGCAGGAATCAATGTCAGTGGCATCAATGGAGAAGTGATGCCCGGACAGTGGGAATATCAAGTTGGTCCGAGTGTGGGAATTGAAGCAGCCGATCATATCTGGTGCTCTCGCTACATTCTAGAGAGGATCACAGAAATGGCAGGCGTGGTGCTGTCGCTTGATCCCAAGCCCATAGAGGGTGACTGGAATGGTGCGGGTTGTCACACTAACTACAGCACCAAGTCGATGCGAGAAGAGGGAGGTTTTGAGGTGATAAAGAAAGCAATATTGAATCTTGGACTACGTCATAAAGAGCACATCAGTGCCTATGGAGAAGGAAACGAGAGAAGACTAACTGGAAAGCACGAGACTGCAAACATCAATACATTTTCTTGGGGGGTAGCAAATCGTGGTGCATCCATTCGTGTTGGGCGGGAAACAGAGAAGCAAGGAAAAGGCTATCTGGAGGATAGGCGCCCTGCTTCAAACATGGATCCGTATGTGGTTACTTCCATGTTAGCGGAAACTACAATCTTGTGGGAACCCAGCGCTGAAGCAGGAACCCGCGGTGCCAAGGAGTTACAACTGCAACTTTGA
>AtrGS1a
ATGTCAATCTTAACAGACTTGCTTAATCTTGACCTGACTGATTGCACTACAAAGATCATCGCTGAATATATATGGGTTGGGGGTTCAGGGATGGACTTGCGTAGTAAAGCAAGGACAATTTCAAGCCCCGTAAATAGTCCTAAACAGCTTCCAAAGTGGAACTATGATGGTTCCAGTACTGGACAAGCTGCTGGCCATGACAGTGAAGTTATTCTCTACCCACAAGCAATTTTTCCGGATCCCTTCCGAAGAGGAAAGAATATCCTTGTGATATGCGATACGTACGCTCCAGATGGTACTCCCATAGCTACCAACAAGAGAGCTGCAGCAGAGAAGATCTTCAGTAACCCGCAAGTGGTTGCAGAGGAACCCTGGTATGGACTTGAGCAGGAATATACCCTGCTCCAGAAAGATGTTAAGTGGCCTCTGGGATGGCCAATTGGGGGCTTTCCTGGTCCACAGGGGCCTTATTATTGTGGAATTGGTGCAGACAAAGCATGGGGAAGGGATGTGGTGGATTCTCATTACAAAGCTTGTCTTTATGCAGGGATTAATATCAGTGGAATCAACGGTGAGGTCATGCCGGGGCAGTGGGAGTTTCAAGTGGGTCCTTCTGAGGGCATTTCAGCTGGTGATGAACTTTGGTGTGCCCGTTACATCCTTGAGAGGATCACAGAGATTGCAGGGGTAGTTCTCACTTTTGATCCAAAGCCCATACAGGGAGACTGGAATGGAGCAGGATGCCATACAAACTACAGCACAAAGTCTACGAGGAAGGAAGGTGGGTATGAAGTAATTAAGAAGGCTATTGAGAAGCTTGGGTTGAGGCACAAAGAACATATTGCTGCCTATGGCGAGGGTAACGAGAGGCGCCTCACCGGTCATCATGAGACTGCAGACATCAATACTTTCTCTTGGGGAGTTGCAAACAGGGGAGCTTCTGTACGTGTGGGCCGGGACACTGAGAAGGAAGGGCGTGGTTACTTTGAGGATCGTCGCCCTGCCTCCAACATGGACCCCTATGTGGTGACATCCATGATCGCAGAGACCACCATCTTGTGGAACTCTTAA
>AtrGS1b.1
ATGGCTCTTCTTCAAGACCTCATTAGCCTGAACCTCTCTGATTCAACAGAGAAGATCATTGCAGAGTACATATGGATTGGTGGATCTGGCCTGGACATGAGAAGCAAAGCAAGGACTTTGTCTGGTCCTGTATCTGACTCACGCAAGCTACCTAAGTGGAATTATGATGGATCAAGCACAGGCCAAGCTCCTGGAGATGATAGTGAAGTCATCCTTTATCCTCAGGCTGTATTCAAGGACCCATTCAGGAGGGGAAACAATATTCTGGTTATGTGTGATGCTTACACCCCTGGAGGAGGGCCAATCCCAACTAATAAAAGGTTTAATGCTGCCAAAATTTTTAGCCATCCAGATGTTGCAGCTGAAGTACCATGGTATGGTATTGAACAAGAGTACACTCTCTTGCGGAAAGATGTTAACTGGCCTCTTGGTTGGCCAGTGGGTGGCTTTCCTGGACCTCAGGGCCCCTACTACTGCGGAGTTGGTGCCGACAAGGCTTTTGGCCGAGATATCGTGGATGCTCACTACAAGGCTTGCCTCTATGCTGGTATTAATATTAGTGGTATCAATGGAGAGGTTATGCCTGGGCAGTGGGAATTCCAAGTCGGTCCTGCTGTTGGGATCTCAGCTGGTGATGAAATATGGGTTGCACGTTATATTCTCGAGAGGATCACTGAGATTGCAGGAGTTGTTGTGTCCTTCGACCCAAAGCCCATCCCGGGTGATTGGAATGGAGCTGGTGCTCACACAAACTACAGTACTAAGTCTATGAGGGAAGATGGTGGTATTGATGTGATTAAGAAAGCAATTGAGAAGTTGGGATTGCGACACAAGGAACACATTTCTGCCTATGGTGAGGGCAACGAGAGGCGCTTGACTGGTCACCATGAGACTGCAGACATCAACACTTTCTCTTGGGGTGTTGCTAACCGTGGTGCTTCAGTTCGTGTCGGCCGTGATACTGAGAAGGATGGCAAAGGGTATTTTGAGGACAGGAGACCTGCATCCAACATGGATCCTTATGTGGTCACCTCCATGATCGCTGAAACGACTATTCTGTGGAAACCATAA
>AtrGS1b.2
ATGTCTCTTCTCACTGATCTGATAAACCTTAACCTCTCTGATTCAACTGAGAAGGTGATTGCAGAATACATATGGATTGGTGGGTCGGGCATGGATTTGAGGAGCAAAGGAAGGACACTTTCTGGACCTGAGAATGATCCTTCGAAGCTTCCGAAATGGAATTACGATGGGTCGAGCACTGGCCAAGCGCCTGGTGAAGATAGTGAAGTGATTTTGTATCCACAAGCTATTTTCCCAGACCCATTTAGAAGAGGGAAGAACATTCTTGTTATGTGTGACGCCTATACACCAGCTGGTGAGCCGATCCCCACAAACAAAAGATATAACGCTGCAAAGATTTTCAGCCATCCAGATGTTGTTGCAGAGGAACCCTGGTATGGTATTGAGCAGGAGTATACCCTTCTCCAGAAGGATACTAACTGGCCCATTGGGTGGCCCATTGGTGGCTTCCCTGGTCCTCAGGGCCCATACTACTGTGGGATTGGTGCTGACAAGGCGTTTGGGCGTGACATTGTTAATGCGCACTACAAAGCCTGTTTGTATGCTGGCATTAACATGAGTGGAATCAATGGCGAGGTCATGCCTGGCCAGTGGGAATTTCAAGTTGGTCCTTCTGTTGGGATTTCATCAGGCGATCAAATATGGGTTGCTCGTTACATTCTTGAGAGGATTGCAGAGATTGCAGGAGTTGTTGTCTCTTTTGATCCGAAGCCTATTCCGGGAGATTGGAATGGAGCTGGTTGCCATTCCAATTACAGCACCAAATCCATGAGGAGTGATGGTGGATTCGATGTCATCAAGAAGGCAATTGAGAAACTTGGTTTGAGGCACAAGGAACACATTGCTGCATATGGTGAAGGGAATGAGAGGCGATTAACTGGACGTCATGAGACTGCAGATATCAACACTTTCTCATGGGGTGTCGCTAATCGTGGTGCCTCAATCCGTGTTGGCCGGGAGACTGAGCGCGAAGGCAAGGGATACTTTGAGGACAGGAGGCCTGCCTCAAACATGGATCCTTATGTGGTCACTTCCAAGATTGCGGAGACCACCGTTCTCTGGAAGCCATGA
>AtrGS2
ATGGCGCAAATCCTTGCACCTTCGATGCAATGCCAAATGGGATCTGCAAAAATTTCCATTAAAGCAGGGCCTGTGACTGCAAAAATGTGGAATTCCCTTGTCTTAAACCATAGACTTAGCGGAAGAAACAGCTTCAAAAGTGCCAGCAAATTTAGAGCGTTCTCTGTGAAAGCTGCCAGTGATAATGGCGTTGTTAATAGATTAGAAGACCTCCTGAAACTGGATCTCACTCCCATCACCGATAAGATCATTGCAGAGTATATATGGATTGGAGGGTCAGGAACCGATCTTCGTAGCAAGTCAAGGACCATATCTCGGCCTGTTGAAAGTGCATTAGGGCTTCCGAAGTGGAACTACGATGGATCGAGCACTGGTCAAGCTCCTGGTGAAGACAGTGAAGTGATTTTATACCCACAGGCTATTTTCAAGGACCCATTTCGTGGAGGCAATAATATTCTGGTAATTTGTGATGCTTATACACCAGCTGGAGAACCACTTCCTACGAATAAGAGATACAGAGCTGCTCAAATATTTAGTGAAAAGAAGGTCATAGATGAAGTACCATGGTATGGCATTGAGCAGGAGTATACATTGCTTCAACCAAATGTAAAGTGGCCTTTGGGTTGGCCAGTGGGAGGCTACCCTGGACCCCAGGGACCATATTACTGTGGAACTGGGGCCGACAAGGCGTTTGGGCGTGACATTTCAGATGCTCACTACAAAGCGTGCTTATACGCAGGGATCAACATTAGTGGTACTAATGGTGAGGTCATGCCTGGTCAGTGGGAGTATCAAGTTGGTCCAAGTGTGGGTATTGATGCAGGAGATCACGTATGGTGCTCGAGATACCTTCTTGAGAGAATTACAGAGATGGCAGGTGTCGTTTTGTCCCTGGATCCTAAACCAATTGAGGGCGACTGGAATGGTGCTGGATGCCACACAAATTTCAGTACCAAGAGCATGAGAGACGAGGGAGGTTATGCAGTGATTAAGAAGGCAATTCGCAACCTCTCTTTGCGCCACAAGGAGCACATCGGTGCCTATGGAGAAGGCAATGAGCGGAGGCTAACCGGGAAACATGAGACTGCCAGTATCGACACATTCTCTTGGGGAGTTGCTAATCGTGGTTGCTCAATCCGAGTGGGGCGTGAAACAGAGAAACAAGGGAAAGGATACTTGGAGGATCGACGACCTGCCTCTAACATGGACCCATATGTTGTGACATCGCTCCTTGCTGAGACGGCAATCTTGTTTGAACCAACCCTAGAAGTCGAATCTCTTGCGGCTAAGAAACTTCAGTAG
>NcGS1b.1
ATGGCTCTCCTGGTCGATCTCATGAACCTCAACCTCACAGAATCAACTGAGAAGATCATAGCAGAATACATATGGATTGGCGGGTCTGGGATGGATATGAGAAGCAAAGCCAGGACTCTTCCTGGGCCGGTGACTGATCCAAGCAAGCTACCAAAGTGGAACTTCGATGGCTCCAGCACGGGTCAAGCACCTGGTGATGACAGTGAAGTCATTATCTATCCTCAAGCCATCTTCAAGGATCCATTCAGGAGGGGGAACAACATCTTGGTTATGTGTGACGCCTACACCCCGGCGGGAAATCCCATTCCCACTAATAAAAGGTATAAAGCTGCCGAGATCTTCAGTCATCCAGATGTTGTAGCCGAAGAGCCATGGTATGGTATTGAGCAGGAGTATAACCTTCTTCAGAAGGACGTTCACTGGCCCCTTGGATGGCCTGTTGGTGGATTTCCTGCTCCTCAGGGTCCTTATTATTGTGGTGTTGGTGCTGACAAAGCTTTTGGCCGCGATATTGTCAATTCTCATTACAAAGCATGCCTTTATGCTGGAATCAACGTCAGTGGGATCAATGGTGAAGTTATGCCTGGACAGTGGGAATTCCAAGTTGGTCCGGCTGTTGGTATTTCTGCAGGGGATGAGTTATGGGTTGCACGCTACATTCTCGAGAAAATTACAGAAATTGCTGGAGTTGTTCTGTCTTTTGACCCAAAACCTGTCCCGGGTGATTGGAATGGTGCTGGTGCTCATACCAACTACAGCACAAAATCAATGAGAAACGATGGTGGGATTGATGTCATCAAGAAAGCAATTGAGAAGCTAGGCTTGAAACACAAGGAACATATTGCAGCCTATGGGGAGGGAAATGAAAGAAGGTTGACAGGGCGCCATGAAACGGCCGATATCAACACTTTCTCATGGGGTGTTGCAAATCGTGGTGCCTCTGTTCGTATTGGCCGAGATACTGAAAAGGCAGGAAAAGGTTATTTTGAGGACAGGAGGCCAGCCTCGAACATGGATCCTTACGTAGTCACTTCCATGATCGCTGAAACAACTATCCTTTGGAAGCCATGA
>NcGS1b.2
ATGTCTCTTCTCTCGGATTTGATTAACATGAACCTGTCTGATTCAACAGACAAGATCATTGCAGAGTACATATGGATTGGGGGCTCTGGAATGGATATGAGGAGCAAAGCAAGGACAATTTCTCACCCAGTGAACGATCCTAGCCAGCTCCCAAGGTGGAACTATGATGGCTCTAGCACTGGTCAAGCTGCCGGTGAAGACAGTGAAGTCATTCTCTACCCACAAGCTATTTTCCGTGATCCATTCAGGAGAGGAGATAACATCTTGGTGATGTGTGACACATATACGCCTTCTGGAGTGCCACTTGATTCAAACAAGCGGTACAAGGCTGCGGAAATATTCAGCCATCCTGAAGTTGCAGCAGAGGAAACCTGGTATGGCATAGAGCAGGAATACACTCTTCTTCAAAAGGATGTTAACTGGCCTCTTGGATGGCCAGTTGGTGGTTTCCCCGGTCCTCAGGGGCCTTACTACTGTAGTGTTGGTGCTGATAAATCATTTGGCCGCGACATTGTAGATGCCCACTACAAGGCATGCATTTATGCAGGCATCAACATAAGTGGCATCAATGGTGAGGTCATGCCAGGCCAGTGGGAATTCCAAGTTGGTCCTTCAATTGGTGTCTCTGCTGGTGACGAGCTCTGGGTCGCCCGTTACCTTCTTGAGAGGATCACCGAGATGGCAGGAGTTGTCCTCTCATTGGACCCAAAGCCAATTCCAGGAGACTGGAATGGAGCCGGTGCTCATACGAATTACAGCACAAAGTCAATGAGGAAAGAGGGAGGTATGAAAGTGATTGAGGCTGCTATTGCGAAACTCGGTCTGAGGCACAAAGAACACATTGAAGCATATGGAAAAGGAAACGAGCGCCGCTTGACTGGGCGGCACGAGACCGCAGATATTAACACATTTGTCTGGGGTGTTGCAAACCGTGGTGCATCAATCAGGGTCGGCCGTGACACTGAAAGAGCTGGAAAGGGATACTTCGAGGACAGGAGGCCTGCTTCCAACATGGATCCCTATGTTGTGACCTCCATGATTGCTGAGACTACGATCCTGTGGAAGCCATGA
>NcGS1b.3
ATGTCTCTTCTTTCTGATTTGGTGAACATGAACCTGTCTGATTCGACAGACAAGATCATTGCTGAATATATATGGGTTGGTGGCTCTGGAATGGATATGAGGAGCAAAGCAAGGACACTCTCTGGCCCTGTGAGTGATCCCCACAAGCTCCCGAAGTGGAATTATGACGGTTCTAGCACGGGACAGGCTCCTGGGGAAGACAGTGAAGTCATATTATACCCACAGGCAATTTTCCGTGACCCGTTCAGAAGAGGAAACAACATTTTGGTTGTGTGTGATACATACACTCCCCAAGGGGACCCAATTCCTACAAACAAGAGATACAATGCTGCAAAAATCTTTAGCCACCCTGCCGTGGTGAAAGAAGAGCCCTGGTATGGTCTTGAGCAGGAGTACACCCTTCTTCAGAAAGACGTTCACTGGCCTCTCGGATGGCCTATTGGTGGTTTCCCCGGTCCTCAGGGCCCATATTACTGCGGTGTTGGTGTTGACAAATCCTTTGGCCGCGATATAGTGGATGCCCACTACAAGGCATGCCTCTATGCAGGAGTCAACATAAGTGGCATCAATGGTGAAGTGATGCCAGGGCAGTGGGAGTTCCAAGTTGGTCCCTCTGTTGGTATCTCTGCTGGGGACGAGCTGTGGATTGCTCGCTATATTCTCGAGAGAATTACAGAGGTCGCTGGAGTAGTCCTTTCCTTTGATCCCAAGCCCATTCCTGGAGACTGGAATGGAGCTGGTGCACATACAAATTACAGCACAAAATCAATGAGGAATGAGGGAGGACTGAAAGTGATCAAGGAGGCCATCGGTAAACTTCAGCTGAGGCACAAGGAACACATTTCTGCATATGGTGAAGGAAATGAGCGCCGTCTGACGGGTCGACATGAAACAGCAGACATCAACACTTTCACATGGGGCGTTGCCAACCGTGGTGCCTCCATTCGCGTTGGTCGTGACACTGAAAAAGCTGGAAAAGGATACTTCGAGGACAGGAGGCCTGCTTCCAATATGGATCCCTACGTCGTCACTTCCATGATTGCTGAGACTACCATCCTGTGGAAACCAACATAA
>NcGS1b.4
ATGTCTCTGCTCTCCGATCTCGTTAACCTCAACCTCACCGAGTCGACGGAAAAGATCATTGCAGAATACATATGGATCGGCGGTTCTGGGATGGATATGAGAAGCAAGGCCAGGACACTTCCTGGGCCCGTGACCGATCCATCAAAGCTGCCAAAGTGGAACTATGATGGTTCAAGCACGAATCAAGCTCCTGGTGATGACAGTGAGGTCATCCTTTATCCTCAAGCGATCTTCAGGGATCCATTTAGGCGGGGAAACAACATCCTGGTTATGTGCGACACTTACACGCCTCAAGGAGATCCAATTCCTACAAACAAGAGGCATGGTGCTGCCAAGATCTTCAACCATCCAGAAGTTGTAGCTGAAGTGCCATGGTATGGTATTGAGCAGGAATACACTCTCCTTCAGAAGGATGTGCACTGGCCCATCGGATGGCCCGTTGGTGGCTTCCCTGGTCCTCAGGGACCCTATTACTGTGGTGTTGGAGCTGACAAGGCTTTTGGCCGTGACATTGTCGATTCACATTACAAGGCATGCCTTTATGCTGGAATCAACATAAGCGGCATCAATGGTGAAGTTATGCCTGGGCAGTGGGAGTTCCAAGTTGGTCCTGCTGTTGGTATTTCTGCTGGAGATGAGTTATGGGTTGCTCGTTACCTCCTTGAGAGGATCACAGAAATTGCTGGAGTCGTTCTCTCTTTTGACCCAAAACCTATTCAGGGTGACTGGAATGGAGCTGGTGCCCATACCAACTACAGCACGAAGTCCATGAGAAGCGATGGTGGTATCCATGTTATCAAGAAGGCAATTGAGAAACTCGGCTTGAGACACAAGGAACATATTGCTGCCTATGGAGAGGGTAATGAAAGGCGATTGACAGGGCGCCATGAGACAGCAGATATCCATACTTTCTCATGGGGTGTTGCAAATCGTGGTGCCTCAATTCGCGTCGGTCGTGACACTGAACATGCAGGAAAAGGCTATTTCGAGGACAGGAGGCCAGCCTCCAACATGGACCCATATGTGGTCACCTCCATGATTGCTGAGACCACCATCCTGTGGAAGCCATGA
>NcGS2
ATGGCGCATATATTGGCACCATCTGCCCAGTGGCAGGCACGGATGGTGGTACCGGACGGCTGCTCGATCCGGGGGAAGTCCGTGACGGCCAACATCTGGAAGACTCTGCTGACAAGCCAGAGAGTGAAAGGGGGGAAGCCCTCCAGGAGGGCCACAAAGCTCCGAGGTCTCACCGTGGTCGCAAGGGCCTCCGATAACTCCACCGTCAACAGACTGGAGGACCTCCTCAACCTGGACGTCACTCCATACACTGACAAAATAATTGCAGAATATATTTGGATTGGAGGGTCCGGTATTGATCTCCGCAGCAAAGCAAGGACCATATCTCGGACTGTTGAACACCCTTCTGAACTTCCGAAATGGAACTACGATGGATCTAGCACTGGCCAGGCGCCTGGTGAGGACAGTGAAGTCATTCTCTATCCCCAGGCCATCTTTAAGGACCCTTTCAGAGGCGGCAACAATATACTGGTGATCTGTGATTCGTACACGCCAAGTGGGGAGCCCATTCCGACAAACAAACGGCACAGGGCTGCTCAGATATTCAGTAACAAGAAGGTCACAGATGAAATCCCTTGGTACGGTATTGAGCAAGAGTACACCCTTCTCCAGCCAAATGTAAAGTGGCCTCTAGGGTGGCCCGCAGGAGGGTACCCTGGGCCCCAGGGACCTTACTATTGTGGCACAGGGGCGGACAAGGCATTTGGGCGTGACATTTCAGATGCCCACTACAAGGCTTGCTTGTACGCAGGTATTAACATCAGCGGCACCAATGGAGAGGTCATGCCTGGTCAGTGGGAATACCAAGTGGGCCCGAGCGTTGGTATTGATGCAGCAGATCATATTTGGTGCTCGAGATACTTACTTGAGAGAATTACAGAAATGGCCGGAGTGGTTCTGTCTCTTGATCCAAAACCAATTGAGGGTGACTGGAATGGAGCAGGGTGCCACACAAACTACAGCACAAAGAGTATGAGGGAGGAAGGAGGTTACGAGGTGATCAAAAAGGCAATTCTCAATCTGTCACTACGCCACAAGGAGCACATTAGCGCATATGGCGAAGGCAATGAGCGACGTCTAACAGGAAAGCATGAAACTGCTAGCATCGACACGTTTTCATGGGGGGTTGCCAACCGTGGTTGCTCAATCCGTGTGGGCAGGGAGACAGAGAAACAGGGCAAAGGCTATTTGGAGGACCGGCGCCCGGCATCAAACATGGATCCATATGTGGTCACATCATTGTTAGCCGAGACAACAATCTTGTGGGAGCCGACCTTGGAAGCAGAGGCCCTTGCCGCCAAGAAACTCCAGCTACAGGTCTGA
>IpGS1b.2
ATGTCTCTCCTCTCTGATCTTATCACTCTCAATCTCTCAGACACAACAGAAAAGATCATAGCTGAGTATATTTGGATTGGTGGATCTGGATTGGATTTGAGAAGCAAAGCAAGAACTTTATCAGCACCAGTTTCTGACCCACACAAGCTGCCAAAGTGGAATTTTGATGGATCAAGCACTGGTCAAGCTCCAGGAGATGATAGTGAGGTTATCATCTATCCCCAAGCAATTTTTAAAGACCCATTTAGAGGAGGGAATAATATCCTGGTTATGTGTGATGCTTATACACCTGGGGGAGAACCAATTCCAACTAATAAGAGATTTAATGCTGCTAAGATTTTCAGCCACTCAGAAGTTGTTGCAGAAGAGCCATGGTATGGTATTGAGCAGGAGTACACTCTGCTTCAAAAAGATGTTCACTGGCCTCTTGGATGGCCAGTGGGTGGCTTCCCTGGTCCTCAGGGACCGTACTATTGCGGTGTAGGAGCAGACAAAGCATTTGGCCGTGACATTGTCAACGCTCATTACAAAGCTTGCCTTTATGCCGGAATCAACATAAGTGGCATAAACGGAGAAGTCATGCCTGGCCAATGGGAGTTCCAAGTGGGACCTGCAGTCGGGATTTCTGCAGGCGATGAATTATGGATTGCACGGTACATCCTTGAGAGGATTACAGAAATTGCCGGGGTTGCTCTATCTTTCGACCCTAAACCTATTCCGGGTGACTGGAATGGTGCAGGAGCCCATACAAACTACAGCACTAAATCAATGCGGGCTGATGGTGGCATTGAGGTCATCAAGAAGGCGATCGAGAAGTTGGGACTGCGGCACAAAGAACACATTGCTGCGTATGGCGAAGGGAACGAAAGAAGATTGACAGGCCACCATGAAACAGCAGACATTAACACATTCTCATGGGGAGTTGCGAATCGTGGTGCATCTATTCGAGTTGGTCGCGATACTGAAAAAGCTGGCAAAGGGTATTTTGAAGATAGGAGGCCGGCATCAAACATGGATCCATACGTGGTTACCTCCATGATTGCGGATACTACTATCCTTTGGAAGCCATGA
>IpGS2
ATGGCGCAAATTTTGGCACCTTCATTGCAATGGCAGATGGGTTCTTCAATCAAAGCTAGACCCATGTCAAATAAAATGTGGAACTGTTTGGTCCTAAATCAGAGAATCAAGTCTAAAAGGCCTACTAGATTTGGGCTCTTCTCGATCGCGGCTGTTTTGAAGTCTGAAAATGGAACTGTCTCTAGAGTGGAGGACTTGCTAAACTTAGACATCACACCCTACACTGAAAAAATAATTGCTGAATATATTTGGATCGGAGGTTCTGGGATTGATACGAGGAGCAAATCTAGGACGATTTCTCGGCCTGTTAAACATCCTTCTGAGCTTCCTAAATGGAACTACGACGGATCTAGCACCGGTCAAGCTCCAGGAGAAGATAGTGAAGTCATTCTATATCCACAAGCCATCTTCAAGGATCCCTTCAGAGGTGGCAATAATATATTGGTACTTTGTGATACATATACACCGGCAGGTGAGCCAATCCCGACAAACAAGCGCCATAGGGCGGCTAAGATCTTTAGTGACAAGAAAGTCATTGATGAAGTGCCATGGTTTGCGATAGAGCAAGAGTACACCTTGCTTCAAACCAACGTAAAATGGCCTCTTGGTTGGCCAGTAGGAGGCTACCCAGGTCCCCAGGGACCCTATTATTGTGCGGCCGGGGCAGACAAAGCATTCGGGCGTGATATATCAGATGCCCATTACAAGGCTTGCCTCTATGCTGGGATTAACATAAGTGGTACTAATGGGGAGGTTATGCCTGGCCAGTGGGAATATCAAGTAGGCCCAAGTGTTGGCATTGATGCAGGTGATCATGTATGGTGCTCTAGATACATCCTCGAGAGAATTACAGAGCAGGCAGGAGTTGTTCTCTCTCTCGATCCAAAACCAATCCAGGGTGATTGGAACGGGGCGGGATGCCACACTAATTATAGCACCAAGATCATGAGAGAGGAGGGTGGGTTTGAAGTGATAAAGAAGGCAATCCTAAACCTTTCACTGCGCCACAAGGATCACATCAGTGCATATGGAGAAGGCAATGAGAGGAGGCTCACTGGCAAACACGAAACCGCAGACATTAACACCTTCTCTTGGGGGGTTGCTAACCGTGGTTGCTCTATTCGAGTTGGACGTGAAACTGAGAAACAAGGCAAAGGATATTTGGAAGACCGTCGTCCGGCATCGAACATGGATCCATACATCGTGACTTCTTTGCTCGCGGAGACGACGATCCTATGGGAGCCTACTCTGGAAGCTGAAGCACTTGCAGCAAAGAAACTCCAATTGCAGGTTTGA
>IpGS1b.1
ATGTCTCTTCTCACAGATCTGATCAACCTGAATCTCTCTGAAACCACAGAGAAGATCATCGCCGAATATATATGGATCGGCGGATCTGGAATGGACCTGAGAAGCAAAGCTAGGACAATTTCTGGGCCTGTCAGCGATCCTCGCAAGCTTCCCAAGTGGAACTACGATGGCTCCAGCACAAACCAGGCCCCCGGCGAAGATAGTGAAGTGATTTTGTACCCACAAGCGATTTTCAAGGACCCATTCAGAAGGGGAAATAACATCCTTGTTATGTGCGATGCTTATACCCCTGCAGGGGAGCCCATCCCCACCAACAAGAGATTCGAAGCTGCAAAAATTTTCAGTCATCCAGATGTTGTTGCAGAAGTACCTTGGTATGGAATAGAGCAAGAGTATACCCTCCTCCAAAAGGATGTTAAGTGGCCCCTTGGGTGGCCGGTGGGAGGCTTTCCTGGTCCTCAGGGTCCATACTATTGTGGTATTGGTGCTGATAAAGCCTTCGGCCGCGACATAGTGGATGCCCACTACAAGGCTTGCTTGTATGCAGGCATCAACATTAGTGGCATCAATGGAGAAGTCATGCCAGGCCAGTGGGAATTCCAAGTTGGTCCTGCTGTCGGCATTTCTGCTGGTGACGAACTCTGGGTTTCTCGCTACATTTTGGAGAGAATTACTGAGATTGCTGGAGTTGTCGTCTCTTTTGATCCCAAGCCTATTCAGGGAGATTGGAATGGAGCTGGCGCTCACACCAATTATAGTACTAAATCAATGAGAGAGGATGGGGGATACGAGATAATAAAAAAAGCCATCGACAAACTTGGCCTGAGGCACAAGGAACACATTGCTGCTTATGGTGAAGGAAACGAGAGGCGCCTCACCGGCCGCCATGAAACTGCAGATATCAACACCTTCTTATGGGGAGTTGCCAACCGTGGAGCCTCGATTCGTGTTGGACGTGACACAGAGAAAGATGGCAAAGGGTACTTCGAAGATAGGAGGCCTGCTTCCAATATGGATCCATATGTGGTCACCTCCATGATTGCAAACACAACCATTCTGTGGAAACCGTAGTT
>IpGS1a
ATGTCTATCTTAACAGACCTGCTTAATCTTGATTTAACAGACACCACAGAGAAGATTATAGCAGAATATATATGGATTGGAGGGTCTGGGATGGATTTGAGGAGCAAAGCAAAAACAATTTCAAGTTCTGTGAGTAATCCACATGATCTTCCAAAGTGGAACTTTGATGGTTCAAGCACAGGACAAGCTACTGGTCATGACAGCGAAATTCTACTCTATCCACAGGCTATTTTTCCTGACCCTTTTCGCCGGGGAAAGAATATTCTTGTAATATGTGATACATATGCTCCTAATGGTACTCCAATCCCTTCCAACAAGAGAGCTGCAGCAGAGAAGATCTTCAGTGATCCCAAAGTTGCAGAAGAAGAAACATGGTATGGACTTGAGCAAGAGTATACTTTGCTTCAGAAAGATGTTAAATGGCCTCTTGGGTGGCCAGTTGGGGGCTATCCTGGTCCACAAGGGCCTTATTACTGTGGAATTGGGGCAGACAAAGCTTGGGGAAGGGATGTGGTGGATGCTCATTATAAAGCATGCTTGTATGCTGGGATTAATATCAGTGGGATAAATGGGGAGGTCATGCCAGGGCAGTGGGAATTTCAAGTGGGCCCTTCTCTGGGCATTTCTGCTGCAGATGAACTATGGTGTGCCCGTTACATATTAGAGAGAATCACAGAGATTGCAGGGGTGGTTCTTTCTCTTGATCCAAAGCCCATACAGGGAGATTGGAATGGAGCTGGTTGTCATACTAACTATAGCACAAAGTCTATGAGAAAGGCAGGCGGTTATGAAATAATCAAGAAAGCCATTGACAAGCTTGGTCTTCGTCATGCTGAACACATTGCCGCCTATGGCGAGGGCAACGAAAGGCGTCTCACTGGTCGCCATGAGACCGCAGATATAAACACTTTTTGCTGGGGAGTGGCAAATAGAGGTGCTTCCATACGTGTCGGGCGAGACACAGAGAAGCACGGATGTGGTTATTTCGAAGATCGTCGCCCAGCCTCCAACATGGATCCCTACGTCGTCACATCCATGATTGCAGAGACAACCATACTGTGGAATCCTTAG
>SgGS1b.1
ATGTCGTTACTCACAGATCTTATCAACTTGGATCTGAAATCCACAGAGAAGATTATCGCTGAGTATATATGGATTGGTGGGTCTGGCATGGACCTTAGAAGCAAAGCAAGGACGCTTCCCAAGCATGTTACTGACCCACAAAAGCTGCCAAAGTGGAATTATGATGGCTCAAGTACCGGGCAGGCGCCCGGTACTGACAGTGAGGTTATTTTATACCCTCAGGCTGTTTTCAAGGACCCATTCAGGAGAGGCAACAATATCCTTGTAATGTGTGATGCTTACACTCCTGCTGGGGAGCCCATCCCAACAAATAAAAGATATAATGCTGCAAAGATCTTCAGCCAACCTGAAGTTATCGCAGAAGTGCCATGGTATGGCATTGAGCAAGAGTACACTCTACTCCAAAAAGATGTCAAGTGGCCCATTGGCTGGCCTGTGGGAGGCTATCCTGGTCCTCAGGGTCCCTACTATTGTTCTGCCGGTGCTGACAAAGCATTTGGGCGTGACATTGTCGATGCCCATTACAAGGCATGTCTTTACGCTGGCATCAACATTAGCGGCATCAATGGAGAAGTGATGCCGGGACAGTGGGAATTCCAAGTAGGACCCGCTGTTGGCATCGCCGCTGGTGACGAATTATGGGTTGCCCGTTACATTCTTGAGAGGATTACAGAGATTGCTGGGGTCGTTCTCTCTTTTGACCCTAAGCCCATCCAGGGAGATTGGAATGGAGCCGGTGCTCACACTAATTACAGCACCAAATCAATGCGAGAAGATGGCGGGTACGAAATTATAAAGAAGGCCATCGAGAAGCTTCGGAAAAGGCACAAGGAGCACATTGCTGCTTACGGTGAAGGAAATGAACGGCGCCTCACTGGAAAACATGAAACAGCCGACATCAACACTTTCTTATGGGGAGTAGCAAATCGTGGAGCTTCAATTCGTGTCGGTCGGGACACAGAGAAAGAAGGCAAAGGTTATTTCGAGGACAGGAGGCCTGCTTCAAACATGGATCCGTACGTGGTCACTTCCATGATCGCGGAAACTACGATCCTGTTGAAATGA
>SgGS1b.2
ATGTCTCTCCTTAGAGATCTCCTCACTCTCGATCTCTCCGATTCAACCGAAAAAATCATCGCTGAATACATATGGATCGGTGGATCGGGTATGGACATTAGAAGCAAAGCAAGGACATTATCTAAGCCGGAATCTGACCCACATAAGCTCCCAAAATGGAACTTCGATGGATCAAGTACCGGGCAAGCTCCCGGAGATGACAGCGAAGTCATTTTGTATCCTCAAGCCGTGTTTAAGGATCCCTTTAGAAGAGGAAACAACATTCTGGTGATGTGCGATGCATATACTCCTGGTGGGGAACCGATTCCTACTAACAAAAGATTCAATGCAGCTAAAATTTTCAGCCATCCAGATGTTGCAGCAGAAGAACCCTGGTATGGCATTGAGCAAGAGTATACACTCCTCCAAAAGGATCTTCGTTGGCCTATTGGATGGCCAGTTGGTGGCTACCCTGGCCCTCAGGGACCATACTATTGTGGTGTTGGAGCTGACAAGGCAATTGGTCGAGATATTGTCAACTCTCATTACAAAGCATGTCTTTATGCTGGAATAAATATTAGCGGAATTAATGGAGAAGTTATGCCAGGCCAATGGGAGTTCCAAGTTGGCCCATCTGTCGGGATCTCCGCAGGCGACGAATTGTGGGTAGCTCGCTACATCCTTGAGAGGATTACAGAAATCGCAGGAGTTGTTCTTTCATTCGACCCGAAACCGATTGAGGGTGATTGGAATGGTGCTGGTGCTCACACAAACTACAGCACCAAATCCATGAGAAAAGATGGTGGAATTGATGTGATCAAGAAGGCTATTGAGAAACTGAGCCTGCGTCACAAGGAACACATTTCTGCATACGGAGAGGGCAACGAGAGAAGGCTAACTGGTCTCCATGAAACTGCTGATATCAATAAATTCTCATGGGGAGTTGCAAACCGAGGTGCCTCTATCCGCGTTGGCCGTGACACAGAAAAAGAAGGAAAAGGATACTTTGAGGACAGAAGGCCAGCATCAAACATGGATCCTTATGTGGTCACCTCCATGATAGCTGAGACAACCATACTTTAG
>SgGS1a
ATGTCAATCTTAACTGATCTGATTAACCTCGACTTGACAGACTCGACGGAAAAATTCATTGCAGAATATATATGGATTGGAGGATCAGGGACGGATCTACGGAGCAAAGCAAAAACAATTTCAAGCCCTATTAGTAATGCCCAGGAGCTTCCAAAATGGAACTTTGATGGTTCCAGTACAAGACAAGCTGCAGGCCACGACAGCGAAGTTTTACTTTACCCTCAGGCTATTTTTCCTGACCCATTCCGCCGAGGAAAGAATATCCTTGTGATATGCGATACATATGCTCCAAATGGCACTCCTATTCCTACCAACAAGAGAGCAGCAGCAGAGAAGATCTTCAGTGATCCTAAAGTCATAGAAGAGGAAACTTGGTATGGGCTTGAACAAGAATATACTCTGCTTCAGAAAGATGTTAACTGGCCTCTGGGATGGCCAGTTGGCGGCTTTCCTGGTCCCCAGGGTCCTTATTATTGTGGAGTTGGAGCAGACAAAGCTTGGGGAAGAGATGTGGTAGATGCTCACTACAAAGCGTGTCTCTATGCTGGGATTAATATCAGTGGAATCAATGGAGAAGTTATGCCAGGACAGTGGGAATTCCAAGTGGGACCTTCTGTGGGCATTTCTGCTGCGGATGAACTCTGGTGTGCACGTTACATACTTGAGCGAATCACAGAGATAGCTGGGGTGGTTCTGTCTCTCGATCCAAAACCCATACAGGGAGATTGGAATGGGGCTGGATGCCACACTAACTATAGCACAAAATCCACGAGAAAGGAAGGTGGGTATGAGATAATTAAAGAAGCTATCAAGAAGCTTGGACTGCGTCATAGCAACCACATTGCTGCCTACGGAGAGGGGAATGAAAGGCGCCTCACAGGACGTCACGAGACCGCTGACATTAATACTTTCTCCTGGGGGGTAGCAAATAGAGGTGCTTCTATTCGTGTAGGACGAGAGACCGAAAAGCAAGGATGTGGCTATTTCGAGGACCGTCGCCCTGCTTCCAACATGGATCCCTACATTGTCACATCCATGATTGCGGACACCACCATACTCTGGAAACCTTGA
>SgGS2
ATGACACAGATCTTGGCACCTTCAATGCAATGCCAAATGGGCTTTGCAAACAATTCAATGAAATCAAGATCCATGACATCAAAGATGTGGAATTCTATATTTTCAAACCAGAGAATCAGACCCAAAAGCTCATCTAAATTTAGAGTAGTTGCTCTAAAATCTTCTGAAAGTGGTACAGTTTCAAGGTTGGAGGATCTGCTAAATTTGGACATCACACCATTCACTGACAAAATCATAGCAGAATACATCTGGATCGGAGGGTCCGGGATTGATCTTCGTAGTAAATCACGGACAATCTCGCGGCCTGTCGAACACCCTTCCGAGCTTCCCAAGTGGAATTACGACGGATCGAGTACCGGGCAAGCGCCTGGTGAAGATAGTGAAGTAATTTTATATCCTCAAGCTATATTCAAAGACCCTTTTCGAGGAGGAAACAATATCTTGGTAGTTTGTGATTCATACACTCCAAGCGGAGAGCCCATCCCAACAAACAAGCGCCACAGGGCTGCTAAGATCTTTGGCGAGCAAAAGGTCATAACTGAAGTCCCATGGTTTGGGATAGAACAGGAGTACACCTTGCTCCAAACAAACGTTAAGTGGCCTCTAGGTTGGCCAGTAGGAGGCTACCCTGGTCCCCAGGGGCCCTACTATTGCGGCGCCGGCGCAGAAAAGTCATTTGGGCGCGATATATCGGACGCTCATTATAAGGCTTGCTTATACGCCGGGATCAATATCAGCGGCACCAACGGAGAGGTTATGCCAGGCCAGTGGGAGTATCAAGTCGGCCCAAGCGTTGGCATCGAAGCAGGCGATCATGTTTGGTGTTCTAGATATATTCTCGAGAGAATTACAGAACAAGCAGGAGTTGTTCTCTCCCTTGACCCAAAACCAATTGAGGGCGATTGGAACGGCGCAGGATGTCATACTAATTACAGTACAAAGAGCATGCGAGAGGAAGGAGGTTTTGAAGTAATAAAGAAGGCGATTCTGAACCTCTCACTCCGCCACAAAGACCACATTAGCGCATATGGAGAAGGGAATGAGCGGCGATTGACGGGAAAGCACGAAACCGCCGACATAAACACCTTTTCGTGGGGGGTGGCTAATCGTGGTTGCTCGATTCGTGTGGGGCGCGAAACTGAGAAACAAGGCAAAGGCTACTTGGAAGATCGTCGTCCAGCGTCAAACATGGATCCATACATCGTGACATCGCTGCTAGCGGAAACAACGATCCTTTGGGAGCCGACCCTCGAAGCTGAAGCTCTCGCCGCGAAGAAGTTGCACTTGCAGGTTTGA
>SgGS1b.3
ATGTCACTGCTCACTGATTTCATCAACTTAGACCTTTCTGATTCAACAGAGAAGGTGATTGTGGAGTATATATGGATTGGTGGATCTGGCATGGATATTAGAAGCAAAGCAAGGACACTTGCGGGGCCTGTTAACGATCCCCATAAGCTTCCAAAATGGAATTATGACGGTTCGAGCACAGGACAAGCTCCTGGAAAAGACAGCGAAGTGATATTGTATCCTCAAGCTATTTTCAAGGACCCATTTAGAAGAGGAAACAATATTTTTGTCATGTGTGATACTTATACTCCTGCGGGAGAGCCGATCCCCACAAATAAAAGACATAATGCTGCAAAGATATTTAGCCATCCAGATGTAGTTGCTGAAGAAACTTGGTATGGGATTGAACAAGAGTATACTCTGTTACAAAAAGATGTTAGATGGCCAATTGGATGGCCTGTAGGAGGTTTTCCCGGTCCTCAGGGTCCATACTATTGCGGAGTTGGTGCAGAAAAAGCATTTGCGCGTGACATTGTTGATGCACATTACAAAGCCTGTCTTTATGCAGGCATTAACATCAGTGGAATCAATGGTGAAGTCATGCCTGGGCAGTGGGAGTTCCAAGTTGGGCCTTCTGTGGGCATTTCTGCTGCTGATGAATTATGGATTGCGCGCTACATTCTAGAGAGGATCACAGAGATTGCTGGTGTTGTCCTCTCCTTCGACCCCAAGCCTATCCAGGGAGATTGGAATGGAGCTGGTGCTCACACAAATTACAGCACCAAATCCATGAGAAGTGATGGCGGGTTTGAAGTTATCAAGAAGGCCATTGGAAAGCTTGGTCTGAGGCACAAGGAGCACATTGCTGCCTATGGTGAAGGTAACGAACGACGTCTCACTGGACGACATGAAACTGCTGACATCAACACTTTCTTATGGGGAGTTGCAAATCGCGGCGCTTCCATTCGAGTTGGTCGAGATACAGAGAAAGCTGGAAAAGGTTATTTCGAGGATAGGAGGCCTGCTTCAAACATGGATCCCTATGTGGTCACCTCAATGATTGCCGAAACCACCCTTCTATGGAAACCAACATAG
>LsGS1a
ATGTCCATCTTGACTGATCTGCTTAATCTCGACTTGACGGATTCTACTGAGAAGATTATAGCAGAGTACATATGGATCGGAGGGTCGGGAATCGATCTTCGGAGCAAAGCGCGTACTCTTTCAGGGCCGGTATGTTGCCCCAAAGATCTTCCAAAATGGAACTACGATGGTTCGAGCACAGGACAAGCTATGGGTCATGATAGCGAAGTTATACTCTACCCACAGGCTATTTTTGCTGATCCATTTCGCCGTGGAAAGAATATCCTTGTTATATGTGATACATATGCTCCAAATGGGAGTCCAATTCCTTCAAACAAAAGAGCTGCGGCAGAGAAGATCTTCAACAATCCTCTAGTCGTAGAGGAGGAGACTTGGTATGGACTTGAACAGGAGTATACTCTTCTCCAGAAAGAAGTCAAATGGCCTCTGGGATGGCCACTCGGGGGATTTCCTGGTCCACAGGGGCCCTACTACTGTGGAGTTGGAGCAGATAAAGCATGGGGAAGAGATGTGGTAGATGCTCATTACAAAGCTTGTCTATATGCTGGAATTAACATCAGTGGCATCAATGGAGAAGTCATGCCTGGGCAGTGGGAGTTTCAAGTGGGGCCTTCTGTTGGAATTTCCTCGGGCGATGAACTGTGGTGCGCGCGTTACATCCTAGAACGTATTACGGAGATAGCAGGTGTAGTTCTTTCCTTCGATCCAAAACCCATACAGGGAGACTGGAATGGGGCTGGATGCCACACTAATTATAGCACGAAATCCATGAGAAAAGAAGGAGGTTATGAGATAATCAAGAAAGCAATTGAGAAGCTTGGGCTGCGTCACAGTCACCATATTGCTGCATACGGAGAAGGGAATGAAAGGCGACTTACGGGTCGTCACGAGACCGCTGACATGAACACATTCTCCTGGGGGGTAGCAAACAGAGGCGCATCCATTCGCGTAGGTCGCGATACAGAAAAAGAAGGACATGGCTATTTCGAGGATCGGCGTCCTGCTTCTAACATGGATCCGTACGTCGTCACATCCATGATCGCTGAGACTACCATACTTTGGGCACCTTGA
>LsGS1b.1
ATGTCTCTGCTAAAAGATCTTATCAACTTAAATCTCTCCGATTCCACGGAAAAGATAATCGCTGAATATATATGGATCGGTGGATCCGGTATGGACCTCAGAAGCAAAGCAAGGACGCTTTCGGGGCCGGTTACCGATCCCCAAAAGCTTCCTAAGTGGAACTACGACGGTTCAAGTACAGGCCAAGCTCCTGGAGAAGATAGTGAAGTGATCTTGTATCCTCAAGCGATTTTCAAGGACCCATTTAGGAGAGGAAACAACATTCTTGTGATGTGTGATGTATACACACCAGCTGGGGAACCAATCCCAACAAACAAAAGACACAGTGCTGCAAAGATCTTCAGCCATCCTGATGTTGTCGCTGAAGTACCTTGGTACGGCATAGAACAGGAGTATACTCTCCTGCAAAAAGATGTGAAATGGCCGATTGGGTGGCCTGTGGGCGGTTACCCTGGTCCCCAGGGTCCGTACTACTGCAGTGCGGGTGCAGACAAGGCCTTTGGGCGTGATATTGTCGATGCCCACTATAAGGCCTGTCTTTATGCAGGCATCAACATCAGTGGCATCAATGGAGAAGTGATGCCAGGCCAGTGGGAATTCCAAGTTGGCCCATCCGTCGGTATCTCTGCCGGTGATGAACTGTGGGTTGCACGCTACATTCTAGAGAGGATTACAGAGATTGCTGGCGTTGTTCTCTCTTTTGACCCCAAGCCTATCCAGGGAGATTGGAATGGAGCTGGTGCTCACACAAACTACAGCACCAAATCCATGAGAGATGATGGAGGTTATGAAGTTATCAAGAAGGCTATTGAAAAGCTCGGGCTGAGGCACAAGGAACACATTGCTGCCTATGGTGAAGGGAATGAGCGACGCCTAACTGGACATCATGAAACAGCTGACATCAACTCCTTCTTATGGGGAGTTGCAAATCGTGGTGCTTCCATTCGAGTTGGCAGAGACACAGAGAAAGCCGGCAAAGGTTATTTCGAGGATAGGAGGCCTGCTTCAAACATGGATCCATACATAGTCACTTCCATGATCGCAGAAACGACCATCCTTTTGAAGCCAAAATAA
>LsGS1b.2
ATGTCTCTTCTCGACGATCTCATCAACATCAATCTCTCCGACTCTACGGAGAAGATCATCGCCGAGTACATATGGATCGGCGGATCTGGCATGGATTTGAGAAGCAAAGCCAGGACACTTCCAAAGCCGGTAAGTGATCCAAATAAGCTTCCCAAGTGGAATTACGACGGGTCGAGCACTGGTCAGGCACCCGGAGATGACAGCGAAGTCATCTTGTATCCTCAAGCCATCTTTAAGGATCCTTTCAGAAGAGGAAACAACATTTTGGTTATGTGCGATGCATATACTCCTGCCGGCGAACCGATCCCTACAAACAAAAGGTTCAACGCGGCTAAGATATTCAGCCATCCAGATGTAGCCGCTGAAGAGCCTTGGTATGGAATTGAGCAGGAATACACGCTCCTTCAAAAGGAAGTGCATTGGCCTCTGGGATGGCCCGTTGGTGGCTTCCCTGGCCCTCAGGGACCATACTACTGCGGTATTGGAGCTGACAAGGCATTTGGCCGCGATATAGTCGATTCTCACTACAAAGCATGCCTTTATGCTGGAATTAACATAAGCGGGATCAATGGTGAAGTCATGCCTGGACAATGGGAGTTTCAAGTTGGTCCAGCAGTTGGGATTTCCGCTGGTGACGAATTATGGGTGGCTCGCTACATCCTTGAGAGGATTACAGAAATCGCTGGAGTTGTTCTTTCCTTTGACCCCAAACCAATTCCGGGTGATTGGAATGGTGCTGGTGCTCACACAAACTATAGCACCAAGTCCATGAGGAATGATGGCGGAATTGATGTGATCAAGAAGGCCATTGAGAAGCTGGGACTTCGACACAAGGAACACATTTCTGCATATGGGGAGGGCAATGAGAGAAGATTAACTGGTCACCATGAAACTGCTGACATCAACACATTCTCTTGGGGAGTTGCAAACCGAGGTGCCTCTATCCGTGTTGGGCGGGATACTGAAAAAGAAGGCAAAGGCTACTTTGAGGACAGAAGGCCAGCATCCAACATGGACCCATATGTGGTCACCTCCATGATTGCTGATACCACCATCCTGTGGAAACATTAG
>LsGS1b.3
ATGTCTCTGCTAACAGATCTTATCAACTTAAACCTGTCTGATTGCACCGAAAAGATCATCGCTGAGTACATATGGATCGGTGGGTCCGGCATGGACCTCAGAAGCAAAGCTAGGACGCTTCCTGGGCCGGTTACCGATCCCCACAAACTTCCTCAGTGGAACTACGATGGCTCGAGTACTGGCCAAGCTCCTGGAAAAGATAGTGAAGTGATCTTGTATCCTCAAGCGATTTTCAAGGACCCATTTAGGAGAGGCAACAACATTCTTGTGATGTGTGACGCATACACACCATCTGGTGAACCAATCCCAACAAATAAAAGATACAATGCTGCAAAGATCTTCGGCTGTTCCGAGGTTGTTGCTGAAGAACCTTGGTACGGAATTGAACAGGAGTATACACTTCTTCAAAAGGAAGTGAGATGGCCTATTGGCTGGCCTGTGGGAGGTTACCCAGGTCCCCAGGGTCCATACTACTGCGGTGCGGGTGCAGACAAAGCATTTGGGCGTGACATAGTTGATTCCCACTATAAGGCCTGTCTTTATGCAGGCATCAACATCAGTGGCATCAATGGAGAAGTGATGCCAGGCCAGTGGGAATTCCAAGTTGGCCCATCCGTCGGTATCTCTGCCGGTGATGAACTGTGGGTTGCACGCTACATTCTAGAGAGGATTACAGAGATTGCTGGCGTTGTTCTCTCTTTTGACCCCAAGCCTATCCAGGGAGATTGGAATGGAGCTGGTGCTCACACAAACTACAGCACCAAATCCATGAGAGATGATGGAGGTTATGAAGTTATCAAGAAGGCTATTGAAAAGCTCGGGCTGAGGCACAAGGAACACATTGCTGCCTATGGTGAAGGGAATGAGCGACGCCTAACTGGACATCATGAAACAGCTGACATCAACTCCTTCTTATGGGGAGTTGCAAATCGTGGTGCTTCCATTCGAGTTGGCAGAGACACAGAGAAAGCCGGCAAAGGTTATTTCGAGGATAGGAGGCCTGCTTCAAACATGGATCCATACATAGTCACTTCCATGATCGCAGAAACGACCATCCTTTTGAAGCCAAAATAA
>LsGS2.1
ATGGCACAGATCTTGGCACCTTCAATGCAGTGTCTGATGGGAGCAACTTCAAGCAATTCACTAGTAGCAAAACCCATGACTACAAAGATGTGGAATTCCCTCTTGATGAACAATCAGAGAATCAGGACTAAAAGCTCTGCTAAATTTAGAGTCTTTGCTCTTAAATCTGATAACTCTACCGTCTCAAGATTGGATGATCTGTTAAACTTGGACATCAAACCTTACACAGATAAGATAATCGCCGAGTATATCTGGGTTGGAGGGACTGGGATAGACATGCGAAGCAAATCACGAACGATCTCTCGGCCTGTTGAACACCCCTCAGAGCTTCCCAAGTGGAATTATGATGGATCGAGCACTGGGCAAGCGCCCGGTGAAGATAGTGAAGTAATTCTATATCCCCAAGCAATTTTCAAGGACCCTTTTAGAGGAGGGAACAATATCCTGGTAATTTGTGACACGTATACACCAAATGGAGAGCCTATCCCCACAAACAAACGCCACAGGGCCGCTCAGGTTTTCAGTAATCAAAAGGTCATAGATGAAGTCCCATGGTACGGGATAGAGCAAGAGTACACCTTACTGCAGACAAATGTGAAGTGGCCTCTGGGATGGCCTGTAGGAGGCTACCCTGGTCCTCAGGGACCATACTACTGTAGTGCAGGAGCAGACAAGTCATTTGGTCGTGATATATCTGATGCTCATTACAAGGCATGCTTATATGCAGGGATCAACATTAGCGGTACTAATGGGGAGGTTATGCCAGGCCAGTGGGAATTTCAAGTTGGCCCCAGTGTTGGCATTGAAGCAGGTGATCATATATGGTGTGCCAGATACCTCCTTGAGAGAATTACAGAACAAGCAGGTGTTGTTCTCTCCCTTGATCCAAAACCGATAGAGGGTGATTGGAATGGCGCTGGATGCCACACTAATTACAGTACCAAGAGCATGCGAGAGGAGGGAGGTTTCGAAGTGATAAAGAAGGCGATTCTCAACCTTTCGCTCCGCCACAAGGAGCACATTAGTGCTTATGGGGAAGGTAATGAACGGAGGCTGACAGGGAAGCACGAAACAGCCAGCATCAACACCTTTTCTTGGGGAGTGGCTAATCGCGGTTGCTCCATTCGTGTGGGGCGTGAAACTGAGAAACAAGGCAAAGGCTACTTGGAAGATCGTCGACCAGCTTCGAACATGGACCCATATGTGGTGATCTCACTGCTAGCAGAAACAACGATTCTTTGGGAGCCTACACTGGAAGCTGAAGCTCTAGCTACCCAGAAGTTGGCATTGCAGGTTTGA
>LsGS2.2
ATGGCACAGATCTTGTCACCTTCAATGCAATGTCAGATGGGAGCAATTTCAAGCAATTCAGTAATGGCAAAACCCATTACTGCAAAGATGTGGAATTCTCTCATCAACAATCAGAGGATCAGAACTAAAAGTACTGCTAAATTTAGAATCTTTGCTCTTAAATCAGAGAACTCTACAGTTTCAAGAGTGGATGATCTGTTAAATTTGGACATCAAACCGTACACCGATAAGATCATCGCTGAGTATATCTGGATAGGAGGGACTGGGATTGACATGCGAAGCAAATCGAGAACGATCTCTCGGCCTGTGGAAGACCCCTCGGAGCTTCCCAAGTGGAATTATGATGGATCAAGCACTGGGCAAGCGCCTGGAAAAGATAGTGAAGTAATTCTATACCCTCAAGCAATTTTCAAGGACCCTTTTAGAGGAGGGAACAATATCCTGGTAATTTGTGACACGTATACACCAAATGGAGAGCCTATCCCCACAAACAAACGCCACAGGGCCGCTCAGGTTTTCAGTAATCAAAAGGTCATAGATGAAGTCCCATGGTACGGGATAGAGCAAGAGTACACCTTACTGCAGACAAATGTGAAGTGGCCTCTGGGATGGCCTGTAGGAGGCTACCCTGGTCCTCAGGGACCCTACTACTGTAGTGCAGGAGCGGACAAGTCATTCGGTCGTGATATATCTGATGCTCATTACAAGGCATGCTTATACGCAGGGATCGACATTAGCGGCACTAATGGGGAGGTTATGCCGGGCCAGTGGGAATATCAAGTTGGTCCCAGTGTTGGCATTGAAGCAGGGGATCATATATGGTGTTCCAGATACATCCTCGAGAGAATTACAGAACAAGCAGGTGTTGTTCTCTCCCTTGATCCGAAACCGATAGAGGGAGATTGGAATGGTGCTGGATGCCATACTAATTACAGTACCAAGAGAATGCGAGAGGAGGGAGGTTTCGAAGTGATAAAGAAGGCTATTCTCAACCTTTCGCTTCGCCACACGGAGCACATTAGTGCATATGGGGAAGGAAATGAGAGAAGATTGACAGGGAAGCACGAAACTGCTAGCATTGACACCTTTTCTTGGGGTGTGGCTAATCGCGGTTGCTCGATTCGTGTGGGACGTGAAACTGAGAAACAAGGGAAAGGCTACTTAGAAGATCGTCGCCCAGCTTCTAACATGGACCCATATGTGGTGACCTCACTGCTAGCTGAAACGACGATTCTGTGGGAGCCCACATTGGAAGCTGAAGCACTTGCCGCCCAGAAGTTGGCATTGCAGGTTTGA
>PinGS1b.1
ATGTCTTTGATCAACGACCTGATCAACTTGGATATCTCCGACCACACAGAGAAAGTCATTGCGGAATACATATGGGTCGGAGGATCTGGCTTGGACATCCGTAGCAAGGCCAGGACGCTTTCGGGACCTGTAGATAATCCGTCCAAGCTACCAAAGTGGAACTACGATGGTTCAAGTACTGGTCAAGCCCCTGGGGAAGACAGTGAAGTCATTCTATACCCTCAGGCTATTTTCAAGGATCCATTCAGAAGGGGAAACAACATTTTGGTCATGTGTGATACGTACACTCCAACTGGGGAACCTATTCCTACCAACAAAAGGCACAATGCCGCAGAGATATTCAGCCATGCCGACGTTGTTAAAGAAGAGCCCTGGTACGGGCTTGAACAGGAATACACTCTTTTGCAGAAAGATGTTAAATGGCCGCTTGGGTGGCCATTGGGTGGATACCCCGGCCCTCAGGGGCCATACTACTGTGGAGTGGGTGTAGATAAAGCCTTTGGCCGAGACATTGTGGATTCTCACTACAAAGCTTGTCTTTACGCTGGTATTAACATCGGTGGCATCAATGGAGAAGTCATGCCTGGGCAGTGGGAATTCCAAGTAGGGCCTTCTGTTGGCATTTCTGCTGCTGATGAGTTGTGGGTTGCAAGATACATACTTGAGAGGATCACAGAGATTGCAGGAGTTGTGCTCTCCTTTGACCCGAAGCCCATTTTGGGAGACTGGAATGGAGCCGGAGCTCACACGAATTATAGCACCAAATCTATGAGAAAAGAGGGAGGATATGAAATAATCAAGAAAGCGATCGAGAAACTCGGTCTGAGGCATAAAGAGCACATTGCAGCCTATGGCAAAGGGAATGAACGTAGGCTCACAGGAAGGCACGAAACAGCTGATATCAATACCTTCAAATGGGGAGTTGCAAATCGCGGTGCTTCCATTCGAGTTGGCCGAGACACAGCAAAAGAAGGCAAAGGTTACTTTGAGGACCGGAGGCCTGCTTCTAACATGGACCCGTACGTCGTTACATCCATGATTGCCGAGACCACCATCTTGTGGAAGCCAACATAA
>PinGS1b.2
ATGGCGTTGTCGCTTCTTGTTAATGATCTCCTCAACCTTGATTTATCCGATGGCACCGAGAAAATCATCGCAGAATACGTATGGATTGGTGGATCTGGCATGGACTTGAGGAGCAAAGCCAGGACATTGTCGAAGCCGGAAGTTGATCCCCACAAGATTTCAAGGTGGAACTATGACGGGTCAAGCACCGAGCAAGCCCTTGGAGATGATAGCGAAGTCATCTTATACCCTCAAGCAGTTTTTAAGGACCCTTTCAGGAGAGGAAACAATATTTTGGTCATGTGTGATGCATACACCCCTGCTGGTGAGCCAATCCCTACCAACAAGAGATTCAATGCAGAGAAGATATTCAGCCAGCCTGAGGTGAAGGCAGAGGAGCCATGGTTTGGAATAGAGCAAGAATATACCCTCCTCCAAAAGGACACAAAGTGGCCTCTTGGATGGCCTAATGGTGGCTTCCCAGGACCTCAGGGGCCATACTACTGTGGAGTTGGGGCAGACAAAGCTTTTGGAAGGGATATTGTCAATGCCCACTACAAGGCTTGCCTCTATGCTGGGATCAGCATTAGTGGGGTTAATGGAGAGGTCATGCCTGGCCAATGGGAGTTTCAAGTTGGTCCTGTTGTCGGAATTTCTGCCGGAGATCAACTATGGATGGCTCGCTACATTCTTGAGAGGATTTGTGAACTGGCCGGAGTTGTCGTCACTTTCGACCCTAAACCAATATCGGGAGACTGGAATGGTGCTGGTGCTCACACAAACTACAGCACCAAGTCCATGAGAAAGGAGGGAGGGATTGATTTGATAAAGAGTGCCATTGAGAAACTGGGCCTTCGCCATAAGGAGCACATTGCTGCATATGGTGATGGCAATGAACGCAGGCTCACTGGTAACCATGAAACTGCAGACATCAACTCCTTCTCCTGGGGAGTGGCCAATCGCGGCGCTTCGGTGAGAATTGGACGTGATACGGAAAAAGATGGAAAAGGTTATTTTGAGGATAGAAGGCCAGCATCAAACATGGATCCGTATGTAGTTACTGGCATGATTGCAGAGACCACCCTTCTCTGGAAGCCTAAATAA
>PinGS1b.3
ATGTCTTCCCTCAACGATCTCATCAACCTCAATCTTTCCGAAACTGCTGAGAAGAAGATCATCGCTGAATACATATGGATAGGTGGATCGGGCTTGGACATAAGGAGCAAGGCCAGGACTCTTCCCGGCCGAGTGAACGATCCATCCAAACTACCCAAGTGGAACTACGACGGTTCTAGCACAGGTCAAGCCCCCGGGGAGGACAGTGAAGTGATTCTCTATCCTCAGGCCATCTTCAACGATCCCTTTAGAAGGGGCAACAACATCCTTGTCATGTGCGATGCCTACACGCCTGCTGGAGAGCCGATCCCCACTAACAAGAGGTATAATGCAGCCAAGATCTTCTGTCACCCTGATGTTGAAGCTGAACAGCCATGGTATGGAATTGAGCAAGAGTACACCCTTCTCCAGAAGGAGGTGAAATGGCCCCTTGGGTGGCCCGTTGGAGGTTATCCTGGTCCGCAGGGTCCATACTACTGTGGCGTGGGTGCTGACAAAGCTTTTGGTCGAGATATTGTGAATGCACACTACAAGGCTTGTCTCTATGCTGGGATCCATAGTAGTGGTATCAATGGAGAAGTTATGCCTGGCCAGTGGGAATTTCAAGTGGGTCCTGCCGTTGGTATTTCTGCTGGTGATGAACTCTGGGTTGCTCGATATATTCTTGAGAGGATTGCAGAGATTGCTGGAGTTGTTGTCTCCTTTGATCCCAAGCCCATTGTGGGAGATTGGAATGGTGCCGGTGCTCACACAAACTACAGCACCAAGTCTATGAGGGATGAAGGAGGCTTTGAGGTTATCAAGAAGGCCATTGAAAAGCTTGGAGTGAGACACAAAGAACACATTGCTGCTTATGGTGAAGGGAATGAGCGTCGTCTCACTGGTCGTCATGAAACTGCCGATATCAACTCTTTCTTATGGGGAGTGGCAAACCGTGGTGCCTCAATCCGGGTAGGTCGTGATACAGAAAAAGAGGGCAAAGGGTACTTTGAGGACAGGAGGCCTGCTTCAAACATGGACCCCTACGTTGTTACTTCCATGATTGCTGAGACAACCATTCTTTGGAAGCCATGA
>PinGS2
ATGGCACAGACCTTGGCACCCTCATTGAAATGGCAGATAGGAGGAGTTTCCCGCAATTCGTTGAAATCAGGACATATCACATCGAAAATATGGAACCCCATCTTGCTTAACTCGAAGGTTAAGGCCAAAAGAAGTGGAAAATTTAGGGTTTTTGCCCTCCAGTCTGATAACTCAACCGTGTCTAGGTTGGAGGATCTTCTCAAGTTGGACACCAAGCCCATCACTGATAAGATCATTGCAGAATACATCTGGATTGGAGGGTCCGGGATTGATCTTCGGAGCAAGTCAAGGACAATCTCACGACCTGTAGAAGATGCCTCCGAGCTTCCTAAGTGGAACTATGATGGATCCAGCACAGGCCAAGCACCTGGCGAAGACAGTGAAGTCATACTATACCCTCAGGCATTCTACAAGGACCCCTTCAGGGGAGGGGAGAACATCTTGGTCATATGTGATACCTACACTCCAGCAGGAGAGCCAATCCCCACAAACAAACGCCACAGGGCGGCCCAGATCTTTTGCAACCCAAAGGTGATCAATGAAGTTCCATGGTACGGCATTGAGCAGGAATACACTTTGCTCCAAACAAACGTCCAATGGCCCCTGGGTTGGCCAGTAGGAGGCTACCCTGGTCCACAGGGACCTTATTACTGTGGAGTTGGAGCAGACAAATCATATGGTCGTGACATATCAGATGCTCATTACAAAGCCTGCTTATATGCTGGAATCAACATTAGTGGAACTAATGGTGAAGTCATGCCTGGCCAGTGGGAGTATCAAGTTGGGCCAAGCGTTGGAATTGAAGCGGGAGACGACATCTGGTGCTCAAGATATATCCTTGAGCGGATCACTGAACAAGCTGGCGTTGTCCTCTCTCTTGATCCAAAACCAATCCAGGGCGACTGGAATGGAGCTGGATGTCACACTAACTACAGTACAAAGAGCATGAGGGAGAAAGGTGGTTATGAAGTAATCAAGAAAGCCATTCTCAACCTTTCACTCCGCCACCAAGAACACATTAGTGCATATGGAGAAGGAAATGAGCGCAGGCTTACTGGCAAACACGAGACTGCCGATATTAACACCTTCTCTTGGGGAGTGGCCAACCGTGGTTGCTCGATTCGTGTTGGACGTGAAACCGAAAAGCAAGGAAAAGGGTACCTGGAAGATCGTCGTCCAGCATCAAACATGGACCCCTACGTAGTCACCTCCCTACTTGCCGAAACAACCATCTTGTTTGAACCTTCTCTAGAAGCCGAAGCTCTGGCAGCAAAGAAGGTGGCCTTGAAGGTTTAA
>PinGS1b.4
ATGTCTTTGATCAACGACCTTATCAACTTGGATATTTCCGACGTTACAGAGAAAATCATTGCGGAATACATATGGGTCGGAGGATCTGGCTTGGACATCCGTAGCAAGGCCAGGACGATTTCGGGACCTGTAGATAATCCGTCCGAGCTACCAAAGTGGAACTACGATGGTTCAAGTACTGGTCAAGCCCCTGGGGAAGACAGTGAAGTCATTCTATATCCTCAGGCTATATTCAGGGATCCATTCAGAAGGGGAAACAACATTTTGGTCATGTGTGATACGTACACTCCAGCAGGGGAACCTATTCCTACCAACAAAAGGCACAATGCCGCAAAGATATTCAGCCATCCCGACGTTGTTAAAGAAGAGCCCTGGTACGGGCTTGAACAGGAATACACTCTTTTGCAGAAAGATATTAAGTGGCCGCTTGGGTGGCCACTGGGTGGATACCCCGGCCCTCAGGGGCCATACTACTGTGGAGTGGGTGTAGACAAAGCTTTTGGCCGAGATATTGTGGATTCTCACTACAAAGCTTGTCTTTACGCTGGTATTAACATCAGTGGCATCAATGGAGAAGTCATGCCTGGGCAGTGGGAATTCCAAATAGGTCCTTCTGTTGGCATTTCTGCTGGTGATGAGCTGTGGGTTGCAAGATACATACTTGAGAGGATCACGGAGATTGCAGGAGTTGTGCTCTCCTTTGACCCGAAGCCCATTTTGGGAGACTGGAATGGAGCCGGAGCTCACACGAATTATAGCACCAAATCTATGAGAAAAGAGGGAGGATATGAAGTAATCAAGAAAGCGATCGAGAAACTTGGTCGGAGGCATAAAGAGCACATTGCTGCCTATGGCGAAGGGAATGAACGTAGGCTCACAGGAAGGCACGAAACAGCAGATATCAATACCTTCAAATGGGGAGTTGCAAATCGTGGTGCTTCCATTCGAGTTGGCCGAGACACAGCGAAAGAAGGCAAAGGTTACTTTGAGGACCGGAGGCCTGCTTCTAACATGGACCCGTATGTCGTTACTTCCATGATTGCCGATACCACCATCTTGTGGAAGCCAACATGA
>PinGS1b.5
ATGTCTCTACTCATCGATCTCATCAACCTCAACCTCTCCGACACCACTGAGAAGATCATCGCCGAATACATATGGATCGGAGGATCTGGCATGGACCTTAGGAGCAAAGGCAGAACTCTTCCAGGGCCCGTGAGTGATCCGTCAAAACTCCCCAAGTGGAACTATGATGGCTCTAGCACTGATCAAGCACCGGGTGAAGATAGTGAAGTGATCTTGCATCCCCAGGCTATTTTCAAGGACCCTTTCAGACGGGGCAACAACATCCTTGTTATGTGTGATGCTTACACTCCTGCTGGAGAACCAATTCCCAGCAACAAAAGATATAATGCAGCCAAGATCTTTAGTCATCCAGATGTTGTTGCTGAAGAGCCATGGTACGGGATTGAGCAGGAGTACACCCTTCTCCAGAAGGAGGTGAAATGGCCCCTTGGGTGGCCCGTTGGTGGCTACCCTGGTCCCCAGGGCCCGTACTACTGTGGTGCTGGAGCTGATAAGGCATTTGGGCGAGACATTGTAGATGCTCATTACAAAGCTTGCCTATATGCTGGTGTCAACATTAGTGGCATCAATGGAGAAGTCATGCCTGGCCAGTGGGAGTTTCAAGTTGGTCCTGCCGTTGGTATTTCTGCTGGTGATGAACTCTGGATTGCTCGTTACATTCTTGAGAGAATTACAGAGATTGCTGGAGTTGTTGTCTCCTTCGATCCGAAGCCCATCCAGGGAGACTGGAATGGTGCTGGTGCCCACACAAACTACAGCACCAAGTCTATGAGGAATGATGGAGGCTATAAAGTTATCAAGAAAGCCATTGAGAAGCTTGGGCTCAAACACAAGGAGCACATTGCTGCTTATGGTGAAGGGAATGAGCGCCGACTTACTGGTCGACATGAGACAGCTGATATCAACACCTTCTTATGGGGAGTGGCAAACCGCGGTGCTTCCATTAGAGTAGGCCGTGACACAGAAAAAGCAGGCAAAGGCTACTTTGAGGACAGAAGGCCAGCTTCCAACATGGACCCATATGTGGTCACGTCCAAGATTGCCGAGACGACCATCCTGTGGAAGCCATGA
>PinGS1b.6
ATGTCTCTAATCAACGATCTCATCAACCTCAACCTCTCCGATGCCACTGAGAAGATCATCGCCGAATACATATGGATCGGGGGATCTGGCATGGACCTTAGGAGCAAAGGCAGGACTCTTCCAGGGCCCGTGAGTGATCCGTCAAAACTCCCTAAATGGAACTATGATGGCTCTAGCACTGGTCAAGCACCGGGTGAAGACAGTGAAGTGATCTTGTATCCCCAGGCTATCTTCAAGGACCCTTTCAGACGGGGCAACAACATCCTTGTTATGTGTGATGCTTACACTCCTGCTGGAGAGCCAATTCCCAGCAACAAAAGATATAATGCAGCCAAGATTTTTAGTCATCCAGATGTTGTCGCTGAAGAGCCATGGTACGGGATTGAGCAGGAGTATACCCTTCTCCAGAAGGAGGTGAAATGGCCCCTTGGGTGGCCCGTTGGTGGCTACCCTGGTTCCCAGGGCCCGTACTACTGTGGTGTTGGAGCTGATAAGGCATTTGGGCGAGACATTGTAGATTCTCATTACAAAGCTTGCCTCTATGCTGGTGTCAACATTAGTGGCATCAATGGAGAAGTCATGCCTGGCCAGTGGGAATTTCAAGTTGGTCCTGCCGTTGGTATTTCTGCCGGTGATGAACTCTGGATTGCTCGTTACATTCTTGAGAGAATTACAGAGATTGCTGGAGTTGTTGTCTCCTTCGATCCGAAGCCCATCCAGGGAGACTGGAATGGAGCTGGTGCTCACACAAACTACAGCACCAAGTCTATGAGGAAAGATGGAGGCTATGAGGTTATCAAGAAAGCCATTAAGAAGCTTGGGCTCAAGCACAAGGAGCACATTGCTGCTTATGGTGACGGGAATGAGCGCCGACTCACTGGTCGACATGAGACAGCTGATATCAACACCTTCTTATGGGGAGTGGCGAACCGCGGTGCCTCCGTCAGAGTAAGCCGTGACACAGAAAAAGCAGGCAAAGGTTACTTTGAGGACAGGAGGCCAGCTTCCAACATGGACCCATATGTGGTCACTTCCAAGATTGCCGAGACGACCATCCTGTGGAAGCCATGA
>PinGS1b.7
ATGTCTCTACTCATCGATCTCATCAACCTCAACCTCTCCGACACCACTGAGAAGATCATCGCCGAGTACATATGGATCGGAGGATCTGGCATGGACCTTAGGAGCAAAGGCAGAACTCTTCCAGGGCCCGTGAGTGATCCGTCAAAACTCCCCAAGTGGAACTATGATGGCTCTAGCACTGGTCAAGCACCGGGTGAAGATAGTGAAGTGATCTTGCATCCCCAGGCTATTTTCAAGGACCCTTTCAGACGGGGCAACAACATCCTTGTTATGTGTGATGCTTACACTCCTGCTGGAGAACCAATTCCCAGCAACAAAAGATATAATGCAGCCAAGATCTTTAGTCATCCAGATGTTGTTGCTGAAGAGCCATGGTACGGGATTGAGCAGGAGTACACCCTTCTCCAGAAGGAGGTGAAATGGCCCCTTGGGTGGCCCGTTGGTGGCTACCCTGGTCCCCAGGGCCCGTACTACTGTGGTGCTGGAGCTGATAAGGCATTTGGGCGAGACATTGTAGATGCTCATTACAAAGCTTGCCTATATGCTGGTGTCAACATTAGTGGCATCAATGGAGAAGTCATGCCTGGCCAGTGGGAGTTTCAAGTTGGTCCTGCCGTTGGTATTTCTGCTGGTGATGAACTCTGGATTGCTCGTTACATTCTTGAGAGAATTACAGAGATTGCTGGAGTTGTTGTCTCCTTCGATCCGAAGCCCATCCAGGGAGACTGGAATGGTGCTGGTGCCCACACAAACTACAGCACCAAGTCTATGAGGAATGATGGAGGCTATAAAGTTATCAAGAAAGCCATTGAGAAGCTTGGGCTCAAACACAAGGAGCACATTGCTGCTTATGGTGAAGGGAATGAGCGCCGACTTACTGGTCGACATGAGACAGCTGATATCAACACCTTCTTATGGGGAGTGGCAAACCGCGGTGCTTCCATTAGAGTAGGCCGTGACACAGAAAAAGCAGGCAAAGGCTACTTTGAGGACAGAAGGCCAGCTTCCAACATGGACCCATATGTGGTCACGTCCAAGATTGCCGAGACGACCATCCTGTGGAAGCCATGA
>LcGS1a
ATGTCGATCTTAACCGATTTGCTTAATCTCGATTTGTCGGACTCTGCAGAAAAGATAATTGCGGAATATATATGGATTGGAGGATCGGGCATTGATTTAAGGAGCAAAGCGCGTACACTCTCAGGCCCCGTTAGTAGCCCTCGGGAGCTTCCAAAATGGAATTATGATGGTTCCAGTACTGGACAAGCTGCAGGCCATGACAGCGAAGTTATACTTTACCCTCAGGCTATTTTTCCAGACCCATTCCGCCGAGGAAAGAACATACTTGTGATATGTGACACATATGCTCCAAATGGATCTCCAAATCCTTCCAACAAGAGGGCTGCGGCAGAGAAGATCTTCAGTGATCAATTAGTAATGGAAGAGGAGCCTTGGTATGGACTTGAGCAAGAGTATACCTTGCTCCAGAAAGATGTTAAATGGCCTCTTGGATGGCCAGTCGGAGGCTTTCCTGGCCCACAGGGGCCTTATTACTGTGGAATTGGAGCAGACAAAGCATGGGGAAGAGATGTTGTGGATGCTCATTACAAAGCATGTCTCTATGCTGGAATTAATATCAGTGGAATCAATGGAGAGGTCATGCCTGGGCAGTGGGAGTTTCAAGTGGGCCCTTCTGTGGGCATCTCTGCTGGAGATGAACTCTGGTGCGCCCGATACATCCTCGAGCGGATCACAGAGATTGCAGGTGTGGTTCTTACCCTTGATCCAAAACCAATACAGGGGGATTGGAATGGAGCTGGATGCCACACTAACTACAGCACAAAGTCCATGAGAAAAGAAGGCGGGTATGAAATAATTAAGAAAGCCATTGAGAAGCTTGGGTTGCGCCACGCCGAGCATATTGCTGCCTATGGTGAGGGTAATGAAAGGCGCCTTACAGGGCATCATGAAACCGCCGACATTAACACTTTCTGCTGGGGTGTGGCAAACAGAGGCGCTTCCATTCGTGTGGGTCGAGACACAGAGAAGCAAGGATGTGGATATTTTGAGGATCGTCGACCTGCCTCTAACATGGATCCCTATGTCGTCACATCCATGATTGCTGAAACCACCATGCTTTGGACACCATGA
>LcGS1b.1
ATGTCTCTGCTTACAGATCTTATCAACTTGAATCTCTCTGATTCCACTGAAAAAATCATTGCCGAATATATATGGATTGGAGGGTCTGGTATGGACCTAAGAAGCAAAGCAAGGACGCTTCCGGGGCCGGTTGAAGATCCTCAGAAGCTTCCCAAGTGGAATTACGACGGTTCCAGCACTGGTCAAGCTCCTGGAAAAGACAGTGAAGTGATTTTATATCCTCAGGCCATTTTCAAGGACCCATTTAGGAGAGGCAACAATATCCTCGTGATGTGTGATGCTTACACACCTGCTGGAGAGCCGATTCCAACGAACAAACGACACAATGCCGCGAAGATTTTCAGCCATCCTGATGTTCTTGCTGAGGTGCCATGGTATGGAATAGAGCAAGAATATACCCTTTTGCAGAAAGATGTTAGATGGCCCATTGGATGGCCTTTGGGAGGTTTCCCTGGTCCTCAGGGCCCATACTACTGTGGTGCTGGTGCTGACAAAGCATTCGGCCGCGACATCGTTGATTCACACTACAAGGCTTGTCTTTACGCAGGCATCAACATCAGCGGCATAAATGGAGAAGTCATGCCAGGACAGTGGGAATTCCAAGTCGGCCCTGCTGTTGGTATCTCTGCCGGTGATGAACTATGGGTCGCTCGCTACATTCTTGAGAGGATTACTGAGATTGCTGGAGTTGTTCTCTCATTTGACCCGAAGCCTATCCAGGGAGATTGGAATGGAGCTGGTGCCCACACGAATTACAGCACCAAGTTGATGAGAGAAGATGGCGGTTATGAAGTTATCAAGAAGGCGATTGAAAAGCTTGGGCTGAGGCACAAGGAACACATTGCTGCCTATGGTGAAGGCAACGAACGGCGCCTCACTGGACGACATGAGACTGCCGATATCAATACTTTCTTATGGGGAGTTGCTAACCGTGGTGCTTCCATTCGAGTTGGTCGAGACACAGAGAAAGCTGGCAAAGGCTATTTCGAGGACAGGAGGCCCGCCTCGAACATGGATCCCTATGTGGTCACTTCTATGATTGCAGAAACAACAATCCTGTGGAAGCCAACATAA
>LcGS1b.2
ATGTCTCTGCTCAACGATCTTCTCACCGTTGATCTCTCCCACTCAACGGAGAAAATCATAGCCGAATATATATGGATTGGTGGGAGTGGAATGGATATGAGAAGCAAAAGAAGGACATTGCCTGAGCCGGTATCTGACCTACATAAGTTGCCCAAGTGGAATTTTGATGGATCAAGCACTGGACAGGCTCCCCGAGAGGATGGTGAGGTCATTTTACGACCTCAAGCCATCTTTAAGGATCCTTTTCTAAGGGGAAATAATATTCTGGTATTGTGTGATACATATACAGCAGGTGGGGAACCAATCCCTAGTAATAAAAGGTTTGATGCTGCAAAAATATTCAACCATCCAGATGTTATTGCTGAAGAGACCTGGTATGGGATTGAGCAGGAGTATACTCTGCTTCAAAAGGATGTTCTTTGGCCCCTTGGATGGCCGGTTGGTGGCTTTCCAAGCCCTCAGGGACCATACTACTGTGGCGTCGGGGCCGACAAGGCATTTGGTCGAGACATTGTGGATTCCCATTACAAAGCTTGCCTTTATGCTGGAATTAACATAAGTGGGATCAATGCAGAAGTTATGCCGGGCCAATGGGAATTCCAGATCGGCCCTTCTGTTGGAATTTCTGCCAGTGATGAGTTGTGGGTGGCCCGTTACATCCTTGAGAGGATTACAGAGATTGCTGGAGTTGTTCTTTCATTCGATCCAAAACCAATCCCGGGTGACTGGAATGGTGCTGGTGCCCACACAAACTACAGCACCAACTCCATGAGAGCTGATGGTGGAATCGACGTTATCATTAAGGCCATTGAGAAGCTGCGTTTGAGCCACAAGGAGCACATTTCTGCATATGGGAAGGGCAACGAGAGAAGATTGACAGGCCGCCATGAAACTGCTGACATCAACACGTTCTCATGGGGAATTAGGAACCGGGCAGCATCTATCCGCGTGGGCCGTGATACTGAAACGGCAGCCAAAGGCTACTTTGAAGATCGACGGCCAGCGTCGAACATGGACCCATATGTGGTCACCTCCATGATCGCGGAGACAACCATTCTGTGGAACCCTCCTAATAAGAAGGAAAACAACGGCTCTTCATAA
>LcGS1b.3
ATGTCTCTCCTCAGAGATCTCATCAACCTCAATCTCTCAGACACCACTGAGAAGATCATCGCCGAATACATATGGATTGGTGGATCTGGCATGGACATGAGAAGCAAAGCCAGGACCTTGCCGGGGCCGGTAACTGACCCACATAAGCTCCCGAAATGGAACTACGACGGATCAAGCACCGGCCAAGCTCCTGGAGAAGACAGCGAAGTCATTTTATATCCACAAGCGGTATTTAAGGATCCTTTCAGAAGGGGAAATAATATTCTGGTGATGTGCGATGCATATACTCCTGGCGGTGAACCGATTCCTACCAATAAAAGGTTTAATGCGGCTAAGATATTCAGTCATCCTGATGTTGCTGCTGAAGAGCTTTGGTATGGAATTGAGCAGGAATATACTCTCCTTCAAAAGGACGTCCATTGGCCTCTAGGCTGGCCGGTTGGTGGCTTCCCAGGTCCTCAGGGGCCATACTATTGTGGGGCCGGAGCTGACAAGGCATTTGGACGAGACATTGTCGATTCTCACTATAAAGCATGCCTTTATGCTGGAATTAACATTAGTGGGATCAATGGAGAGGTTATGCCTGGCCAGTGGGAGTTCCAAGTTGGCCCTGCTGTTGGGATTTCAGCCGGTGATGAGTTATGGGTAGCTCGCTACATTCTTGAGAGGATTACAGAAATAGCTGGAGTGGCTCTTTCCTTTGACCCGAAGCCGATCCCAGGTGATTGGAATGGTGCTGGCGCTCACACAAACTATAGCACCAAGTCCATGAGAAATGATGGAGGAATTAATGTGATCAAGAAAGCCATCGAGAAGCTGGGCCTGCGACACAAGGAACACATTTCTGCATATGGAGAGGGCAATGAAAGAAGGTTAACGGGTCGCCATGAAACTGCAGATATCAACACATTTTCTTGGGGAGTTGCAAACCGTGGTGCCTCTATCCGTGTTGGCCGCGATACTGAAAAGGAAGGGAAAGGCTACTTCGAGGACAGGAGGCCAGCGTCCAACATGGACCCATATGTGGTCACCTCCATGATAGCTGAGACAACCATTCTCTGGAAGCCTACTTAG
>LcGS2
ATGGCACAGATATTGGCACCTTCAATGCAATGTCAAATGGGAGGAATCACAGCAAACAGTTCAATGAAATCAAGGCCCATGACTGCAAAGATGTGGAATTCTCTCCTGTTGAATCAGAGGATTAAGACCAAAAGCTCCACTAAATTTAGAGTTTTTGCTCTAAAATCCGAAAATTCTACTGTAAACAGGATCGATGATCTATTGAACTTGGACATCAGGCCCTTCACTGATAGTATCATCGCCGAGTATATCTGGATTGGAGGGTCTGGTATCGATCTACGCAGTAAATCGCGAACGATTTCGCGGCCCATCGAACACCCGTCGGAGCTTCCGAAATGGAACTACGATGGATCGAGCACTGGTCAGGCGCCTGGCGAAGACAGTGAAGTTATTCTATACCCTCAAGCAATTTTTAAGGACCCCTTCAGGGGAGGGAACAATATCTTGGTGGTCTGTGATACGTATACACCAGCCGGAGAGCCGATCCCAACGAACAAACGCCACAGGGCTGCTCAGATCTTCAGTGAGAAGAAGGTCGTCGATGAAGTCCCATGGTATGGGATAGAGCAAGAGTACACCTTACTCCAAACAACTGTGAAGTGGCCTTTGGGTTGGCCTGCAGGAGGCTATCCTGGTCCGCAGGGACCCTACTACTGTGGGGCAGGAGCAGATAAGTCATTTGGGCGTGACATATCAGACGCTCATTACAAGGCTTGCTTGTATGCTGGGATCAACATTAGTGGGACTAATGGGGAGGTTATGCCTGGCCAGTGGGAATATCAAGTGGGACCCAGTGTTGGCATTGAGGCAGGGGATCATATATGGTGCTCCAGATACATCCTTGAGAGAATCACAGAACAAGCTGGTGTCGTTCTGTCCCTTGATCCGAAACCAATAGAGGGCGACTGGAACGGCGCGGGATGTCACACTAATTACAGTACAAAGAGCATGCGAGAGGAGGGAGGCTTCGAAGTCATAAAGAAAGCAATTCTCAACCTTTCGCTCCGCCACAAGGACCACATAAGCGCTTACGGAGAAGGGAACGAGCGAAGATTGACCGGAAAACATGAGACGGCGAGCATAGACACCTTTTCTTGGGGGGTGGCTAACCGTGGTTGCTCCATTCGCGTCGGTCGTGAAACTGAGAAAAATGGCAAAGGCTATTTGGAAGATCGTCGGCCCGCGTCGAACATGGACCCATATGTGGTGACCGCACTGCTAGCCGAAACGACAATCCTGTGGGAGCCCACACTGGAAGCTGAAGCTCTTGCGGCCCAGAAGCTGTCATTGCAAGTTTGA
>AcGS1b.1
ATGGGTGAAGTTTCCCAAAACTCATCATCCTTCAAGCTTCCAGGCAATTCATTGCTTGCAGATCTTGTCAGTCTTGATCTTTCTGATTCAACTGAGAAGGTCATTGCTGAATACATATGGATTGGTGGGGGGTCTTGTATGGATCTCAGAAGCAAAGCAAGGACTCTTCCTGGGCCTGTAAGTCATCCCCAGAAGCTGCCCAAATGGAACTATGATGGTTCGAGCACTGGTCAAGCAAGCGGTGAAGATAGTGAAGTCATACTGTATCCACAAGCAATCTTCAAAGACCCTTTTAGGAGAGGTAATAATATTCTTGTTATGTGTGATACTTATACATCTGCAGGTGAACCACTATCTACCAATACACGATGTAATGCTGCTAAGATTTTCAATGATTCTCGTGTTGTTGCTGAAGAACCATGGTTTGGTATAGAACAGGAATATAACCTTCTGCAGAAAGATTTTAGGTGGCCAATTGGGTGGCCTGCTGGATCTAACCCCGCTCCTCAGGGAGCATATTATTGTGGTGTTGGCGCTGACAAGGTTTTTGGACGTGACATTGTGGATGCACATTATAAGGCATGTCTTTATGCTGGAATCAATATCTGTGGAATCAACAGTGAAGTCGCGCCAAGCCAATATGAATTTCAAGTAGGCACTGTGACAGGCATCGCTGCTGCTGATGAAGTATGGGTTGCGCGGTACATCTTAGAACGAGTTGCTGAGATTGCTGGTGCCATTGTTTCCTATGACCCTGAACCAGTCCATGGGGACTGGAATGGAACAGGGGCTCATACTAATTTTAGTACTAAATCAATGCGAAACAATGGAGGGTATGAGTTAATTAGGAAGGCTATCGACAAGCTTGGCATGAGGCACAAAGAACATCTTGCTGTCTATGGTGAAGGGAATGAGCGTCGCCTTACTGGACGCTGTGAGACTGCTGATTTCAATACCTTTGTATGGGGAGTTGGAAATCGTGCGGCATCAATTAGAGTTGGGCGAGATACTGAGAAGGCTGGAAAAGGGTATTTTGAGGATCGTCGACCTGCGTCGAATATGGATCCATATGTGGTTACATCCATGATTGCTGAGACCACCCTGCTGTGGGAACCAGCCTAA
>AcGS1b.2
ATGTCTTTGATTTCAGATCTGATCAATATGAATCTCTCTCAAGTCACCGAAAAGGTGATCGCCGAGTACATATGGATCGGTGGATCTGGTATGGACTTGCGTAGTAAAGCAAGAACACTTCCAGGACCAGTTTCAGATCCTACAAAACTTCCCAAGTGGAATTATGATGGTTCAAGCACTGGTCAAGCTCCAGGAGAAGATAGTGAAGTTATTTTATATCCTCAGGCTATTTTCAAGGACCCATTCAGAAGAGGCAACAATATCCTTGTTATGTGTGATGCTTACACTCCTGCTGGCGAACCAATTCCAACAAACAAAAGGGCTAATGCTGCAAACATCTTCAGCCAACCTGATGTTGTTGCTGAAGAGCCATGGTATGGTATAGAGCAGGAGTATACTTTGTTGCAAAAAGATATTAACTGGCCTGTTGGCTGGCCTATTGGAGGTTATCCTGCTCCTCAGGGTCCATATTACTGTGGTGCTGGTGCTGACAAAGCCTTTGGACGTGACATTGTTGATTCTCATTACAAAGCTTGCTTGTATGCTGGCATCAACATCAGCGGCATCAATGGAGAAGTGATGCCAGGACAGTGGGAATTCCAAGTTGGTCCTGCTGTTGGTATATCTGCTGGCGATGAATTATGGGTAGCTCGATACATTCTGGAGAGGATCACGGAAATTGCTGGTGTGGTTGTTTCCTTTGACCCAAAGCCTATTCAGGGTGACTGGAATGGAGCTGGCGCTCACTGTAATTACAGCACCAAGTCCATGAGAGATGATGGAGGGTATGAAATCATCAAGAAAGCAATTGAGAAACTTAGTCTGCGACACAAGGAACACATTGCTGCCTATGGAGAAGGCAATGAACGTCGTCTCACTGGACACCATGAAACAGCCGACATCAACTCTTTCAAATGGGGAGTTGCGAATCGTGGGGCTTCTGTTCGAGTTGGGAGAGAGACGGAGAAACAAGGCAAAGGTTATTTTGAAGACAGGAGACCTGCTTCGAACATGGACCCTTACGTGGTTACTTCCATGATTGCTGAGACCACTATCTTGTGGAAGCCAACATAA
>AcGS1b.3
ATGTCTCTCATCAATGATCTCATTAACCTTGATCTCACTGATACCACTAAGAAAATCATAGCTGAATATATATGGATTGGTGGATCTGGTATGGATTTGAGAAGCAAAGCAAGGACTTTATCAGGACCAGTATCTGACCCAAAGGAACTCCCAAAATGGAACTATGATGGATCAAGCACTGGTCAAGCTCCTGGAACAGACTCTGAAGTGATTCTTTACCCGCAAGCGATATTCAAGGATCCATTTAGAAGAGGGAATAATATTCTGGTTATGTGTGATGCTTACACACCTGCTGGCGATCCAATTCCAACAAACAAAAGACATGCTGCAGCTCAGATTTTCAGCCATCCTGATGTTGAAAAGGAAGTACCATGGTATGGAATCGAGCAGGAGTATACTCTACTCCAAAAGGATGTTCGCTGGCCCATTGGGTGGCCAGTTGGTGGCTTCCCTGGCCCACAGGGACCATATTACTGTTCTGCCGGAGCTGACAAGGCTTTTGGTAGAGATATTGTGGATTCTCACTACAAAGCTTGCCTTTATGCTGGAGTAAACATCAGTGGAATCAATGGAGAAGTTATGCCTGGTCAGTGGGAGTTCCAGGTCGGCCCTTCTGTTGGAATATCTGCTGGTGATGAACTTTGGATAGCTCGCTACATTCTTGAGAGAATCACTGAACTCGCTGGGGTGGTTCTTTCCTTTGACCCAAAACCAATTCCGGGTGACTGGAATGGTGCTGGTGCTCACACAAACTACAGCACCAAGACAATGAGAGAGGATGGTGGGATTGTTGTTATCAAGAAGGCCATTGAGAAGCTTGGCTTAAGGCACAAGGAACACATTGCAGCTTATGGAGAGGGCAATGAAAGAAGATTAACAGGTCGCCATGAGACTGCTGACATCAATTCCTTCTCTTGGGGTGTGGCAAACAGGGGAGCCTCTATTCGTGTTGGCCGTGATACTGAGAAGGACGGCAAGGGTTACTTCGAAGACAGAAGGCCAGCATCCAACATGGACCCATATGTTGTCACTTCTATGATCGCTGAAACGACCATTCTTTTGAAGTAG
>AcGS2
ATGGCACAAATATTGGCACCTTCAACGCAATGGCAGATGAAACTTACCAAGAATACAACAACTGCTTGTCCTATTACTCCGAAAATGTGGAACTCCTTAGTAATGAACCCAAAGAGAAGAGTAGCGAAAAGCACTAAATTCAGAGTGTATGCAGTGAAGTCTGACAACGGCACTGTTAACAGGATGGAAGATTTGCTAAATTTGGATGTTTCACCCTATACTGATAAGATCATTGCTGAGTACATCTGGATTGGAGGAACTGGGATCGATGTACGTAGCAAATCAAGGACAATTTCAAAGCCAGTTGAACACCCATCTGAGCTTCCCAAGTGGAACTATGATGGATCAAGTACTGGCCAAGCACCAGGAGAAGATAGTGAAGTCATTCTATATCCTCAAGCGATTTTCAAGGACCCTTTCAGAGGTGGCAAGAATATCTTGGTAATTTGTGATGCATACACACCAGCCGGAGAACCCATCCCCACAAATAAGCGGTACAAGGCTGCTCAGGTCTTCAGTAATGAGAAGGTCGCTAATGAAGTCCCATGGTACGGGATAGAGCAGGAGTACACATTACTTCAAACCGATGTGAAGTGGCCTCTAGGTTGGCCTGTGGGAGGCTATCCTGGCCCCCAGGGACCATACTACTGCGCTGCCGGAGCAGACAAGTCCTTTGGGCGTGACATATCAGATGCTCATTACAAGGCTTGCTTGTATGCTGGAATCAATATAAGTGGTACTAATGGAGAAGTTATGCCTGGCCAGTGGGAATATCAAGTTGGTCCAAGTGTGGGGATTGAAGCAGGTGACCATATATGGTGTTCCAGATACATTCTCGAGAGAATTACTGAGCAAGCTGGAGTTGTTTTGTCTCTTGATCCAAAACCAATAGAGGGTGACTGGAATGGCGCAGGATGTCACACAAACTATAGTACTAAGAGTATGAGAGAAGAGGGAGGTTTTGAGGTGATAAAGAAGGCCATTCTGAATTTGTCGCTCCGCCATATGGACCACATCAGAGCTTATGGAGAAGGGAACGAGCGGAGACTGACAGGGAAGCATGAAACAGCTGACATTAACACCTTCTCTTGGGGAGTGGCTAATCGTGGATGCTCAATTCGTGTTGGGCGTGATACCGAAGCACAAGGGAAAGGTTACTTGGAAGATCGTCGCCCATCTTCAAACATGGACCCATATGTTGTGACAGCATTGCTAGCGGAGACTACTCTATTGTGGGAACCAACTCTGGAGGCTGAAGCTCTTGCTGCTCAAAAGGTGGCAATGAAAATGTAA
>MiGS1b.1
ATGGCGTTGCTATCAGATCTCGTGAACCTCAACCTCTCTGACACTACAAAGAAGATTATCGCCGAGTACATATGGATCGGTGGATCTGGAATGGACCTCAGGAGTAAAGCAAGGACTCTTTCTGGGTCAGTTAATGATCCGGCAAAGCTACCAAAATGGAACTATGATGGTTCCAGCACTGGACAAGCTCCAGGAGAGGATAGTGAAGTGATCTTATATCCTCAAGCAATCTTCAAGGATCCCTTCAGGAGGGGAGACAACATTCTTGTCATGTGTGATGCCTACACACCAGCTGGAGAAGCCATTCCCACAAACAAGAGACATGATGCTGCAAAGATTTTCAGCCACCCAGATGTTGCTGCTGAGGAACCCTGGTATGGAATAGAGCAAGAGTACACCCTTTTGCAGAAGGATGTCAACTGGCCCCTTGGGTGGCCTCTGGGAGGTTTTCCTGGCCCTCAGGGACCATACTATTGCAGTGTTGGTGCTGACAAATCTTTTGGGCGTGATATTGTTGATGCTCATTACAAAGCATGCCTTTATGCAGGCATCAACATCAGTGGTATCAATGGAGAAGTGATGCCGGGCCAGTGGGAATTTCAAGTTGGCCCTGCTCTTGGCATCTCTGCTGGGGATGAGTTATGGGTGGCTCGCTACATTTTGGAGAGAATTACAGAGATTGCTGGTGTTGTGGTCTCTTTTGATCCAAAGCCCATTCAGGGTGACTGGAATGGAGCTGGTGCTCACACAAATTACAGCACCAAATCCATGAGAAGTGATGGAGGGTTCAAGGTAATCAAGAAGGCAATTGAAAAGCTTGGATTGAGGCACAAGGAGCACATTGCTGCTTATGGAGAGGGCAACGAACGCCGACTCACTGGACGACATGAAACTGCAGATATCAACACATTCAAATGGGGTGTCGCAGACCGTGGAGCTTCCATCAGGGTTGGGCGTGACACGGAGAAAGAAGGTAAAGGTTATTTTGAGGACAGGAGGCCTGCATCAAACATGGATCCCTATGTGGTCACTTCCATGATTGCAGAGACAACCCTCCTCTGGAAAGCATGA
>MiGS1b.2
ATGTCGCTGCTCACAGATCTTCTCAACTTGAACCTCTCCGACGTTACAGAGAAGGTTATTGCTGAGTACATATGGATCGGTGGATCTGGGTTGGACATCAGGGGTAAAGCAAGGACTCTTTCTGGGCCAGTTGATGATCCGGCAAAGCTACCAAAATGGAACTATGATGGGTCGAGCACTGGACAAGCTCCAGGAGAGGACAGTGAAGTGATCTTATATCCACAGGCAATCTTCAAGGACCCTTTCAGGAGGGGCAACAATATCCTTGTTATGTGTGATACTTACACCCCAGCTGGAGAACCGATTCCCACCAACAAGAGATATAATGCTGCAAAGATTTTCAGCCACCCTGATGTTGTTGCTGAAGTACCCTGGTATGGAATAGAGCAAGAGTACACCCTTTTGCAAAAGGAGGTTAAGTGGCCCCTTGGGTGGCCTGTGGGAGGTTTTCCTGGCCCTCAGGGACCATACTACTGCAGTATTGGTGCTGACAAATCCTTCGGCCGAGATATTGTTGATGCTCATTACAAAGCATGCCTCTACGCAGGCGTCAACATCAGCGGTATCAATGGAGAAGTGATGCCAGGCCAGTGGGAATTTCAAGTTGGCCCTTCTGTTGGCATTTCTGCTGGGGATGAATTATGGATTGCTCGCTACATTTTGGAGAGAATTACAGAGATAGCTGGTGTTGTTCTCTCTTTCGATCCAAAGCCTATCCAGGGTGACTGGAATGGAGCTGGTGCTCACACAAATTACAGCACCAAATCCATGAGAAGTGATGGAGGATATGAGGTTATCAAGAAGGCAATTGACAAGCTTGGGCTGAGGCACAAGGAGCACATTGCTGCTTATGGTGAAGGCAATGAGCGCAGACTCACCGGGCGACATGAAACTGCTGATATCAACACATTCAAATGGGGAGTTGCAAACCGTGGAGCTTCTATCAGAGTTGGTCGTGACACAGAGAAAAGTGGTAAAGGTTATTTTGAGGACAGGAGGCCTGCGTCGAACATGGATCCCTATGTGGTCACTTCCATGATTGCGGAGACCACCATCCTATGGAAACCATGA
>MiGS1b.3
ATGGCTCTCCTTAACGATCTCATCAACCTCAATCTCTCTGAAGCCACTGAGCAAATCATTGCTGAGTACATATGGATTGGAGGCTCTGGTCTGGATTTGAGGAGCAAAGCAAGGACTCTTGAAGGTCCGGTGAGTGATCCACAGAAACTCCCAAAATGGAACTACGATGGATCAAGCACTAATCAAGCTCCCGGAGACGACAGTGAAGTCATCATATATCCTCAGGCAATCTTCAAGGATCCATTCAGGAGAGGAAACAATATTTTGGTCATGTGTGATGCGTACACCCCGGCGGGTGAACCGATTCCAACGAACAAACGGTTCAATGCTGCAAAGATCTTTAGTCATCCCGATGTTATCGCTGAGGAACCCTGGTATGGCATTGAGCAGGAGTATACTCTCCTCCAAAAGGATACAAACTGGCCCCTTGGATGGCCAGTTGGTGGCTTCCCTGGACCTCAGGGACCTTACTATTGTGGCACTGGAGCTGACAAGGCATTTGGGAGAGACATTGTAGATGCCCACTACAAAGCATGTCTCTATGCTGGAATTAGCATCAGTGGAATCAATGGTGAAGTCATGCCTGGACAGTGGGAATTCCAAGTTGGACCTGTTCTTGGGATTAGTTCTGGTGATCAACTATGGATGGCTAGGTACATTCTTGAGAGGATCACTGAAATTGCTGGAGCTGTTCTTACATTTGACCCAAAACCAGTCAAGGGAGACTGGAATGGTGCTGGTGCACATACAAACTATAGCACAAAGTCTATGAGAAATGATGGTGGGATTGATGTGATAAATAAGGCTATTGAGAAGTTGAGTCTAAAACACAAGGAGCACATCTCAGCCTATGGAGAGGGTAATGAAAGAAGATTAACAGGTCGCCATGAGACTGCTGACATCAAGAAATTCTCTTGGGGTGTTGCAAACAGGGGTGCTTCTATTCGTGTTGGTCGCGAAACAGAAAAAGCTGGGAAAGGCTACTTTGAGGACAGAAGGCCTGCATCAAACATGGATCCCTATGTGGTTACTTCCATGATTGCTGAAACCACCATTCTTTGA
>MiGS2
ATGGCACAGATATTGGCACCTTCAACGCAATGGCAGATGAAAATAGCAAACAACTCAACCAGTACAAGACCCATAACAGCAAAGATGTGGAATTCCTTGCTGTTGAATCAGAAAAAAAGAAATGCTAAAGGCTCTGGTAACTTTAGAGTCTTGGCTATTAAGTCTGAAAATGGCACTATAAACAGGATGGAGAATCTGTTAAATCTTGACATTACGCCCTTCACCGATAAGATCATTGCCGAGTACATCTGGATTGGAGGGAGTGGGATTGATCTACGTAGCAAATCCAGGACCATCTCGAAGCCTGTACAACACCCTTCTGAGCTCCCCAAATGGAACTATGATGGATCGAGCACAGGGCAAGCCCCTGGAGAGGACAGTGAAGTAATTCTATATCCTCAGGCAATCTTCAAAGACCCTTTCCGAGGTGGCAACAATATCTTGGTAATTTGCGATACATATACTCCAGCAGGAGAGCCTATCCCAACAAACAAAAGATATAGGGCTGCTCAAATCTTCAGTAACCCAAAGGTCATTTCTGAAGTACCATGGTATGGAATCGAACAAGAATACACCCTACTCCAAACAAATGTGAAGTGGCCTTTGGGTTGGCCTGTTGGAGGCTATCCTGGTCCCCAGGGTCCCTACTACTGTGCTGCTGGAGCAGACAAGTCATTTGGGCGTGACATATCTGATGCACACTACAAGGCTTGTTTGTATGCTGGGATCAATGTTAGTGGTACTAATGGGGAGGTGATGCCTGGCCAGTGGGAATACCAAGTGGGTCCTAGTGTGGGGATCGATGCTGCAGATCACATGTGGTGTTCCAGATATATTCTTGAGAGAATTACTGAACAAGCTGGTGTTGTTCTCTCCCTGGATCCAAAACCAATAGAGGGAGACTGGAATGGCGCAGGATGTCACACTAACTACAGTACAAAGAGCATGAGAGAGGATGGAGGCTTTGAAGTAATAAAGAAGGCAATTCTGAATCTGTCTCTTTGCCACAAAGATCACATCAGTGCCTATGGAGAAGGAAATGAGAGAAGGTTGACAGGGAAGCACGAAACAGCCGACATTAAAACCTTCTCTTGGGGGGTGGCTAATCGTGGCTGCTCAATCCGTGTCGGGCGTGAAACTGAGAAAAAAGGAAAAGGTTACTTGGAAGATCGCCGTCCAGCTTCGAACATGGACCCATATGTTGTGACTTCATTGCTAGCTGAGACAACAATAATATGGGAGCCCACACTTGAGGCTGAAGCTCTTGCTGCCCAGAAGTTGTCCTTAAAGGTCTGA
>OsGS1b.1
ATGGCTTCTCTCACCGATCTCGTCAACCTCAACCTCTCCGACACCACGGAGAAGATCATCGCCGAGTACATATGGATCGGTGGATCTGGCATGGATCTCAGGAGCAAGGCTAGGACTCTCTCCGGCCCTGTGACTGATCCCAGCAAGCTGCCCAAGTGGAACTACGATGGCTCCAGCACCGGCCAGGCCCCCGGCGAGGACAGTGAGGTCATCCTGTACCCACAGGCTATCTTCAAGGACCCATTCAGGAAGGGAAACAACATCCTTGTCATGTGCGATTGCTACACGCCAGCCGGAGAACCGATCCCCACCAACAAGAGGCACAATGCTGCCAAGATCTTCAGCTCCCCTGAGGTTGCTTCTGAGGAGCCCTGGTACGGTATTGAGCAAGAGTACACCCTCCTCCAGAAGGACATCAACTGGCCCCTTGGCTGGCCTGTTGGTGGCTTCCCTGGTCCTCAGGGTCCTTACTACTGTGGTATCGGTGCTGACAAGTCTTTTGGGCGTGATATTGTTGACTCCCACTACAAGGCTTGCCTCTATGCCGGCATCAACATCAGTGGAATCAACGGCGAGGTCATGCCAGGACAGTGGGAGTTCCAAGTTGGCCCGTCTGTCGGCATTTCTGCCGGTGATCAGGTGTGGGTTGCTCGCTACATTCTTGAGAGGATCACCGAGATCGCCGGAGTCGTCGTCTCATTTGACCCCAAGCCCATCCCGGGAGACTGGAACGGTGCTGGTGCTCACACCAACTACAGCACCAAGTCGATGAGGAACGATGGTGGCTACGAGATCATCAAGTCCGCCATTGAGAAGCTCAAGCTCAGGCACAAGGAGCACATCTCCGCCTACGGCGAGGGCAACGAGCGCCGGCTCACCGGCAGGCACGAGACCGCCGACATCAACACCTTCAGCTGGGGAGTTGCCAACCGCGGCGCCTCGGTCCGCGTCGGCCGGGAGACGGAGCAGAACGGCAAGGGCTACTTCGAGGATCGCCGGCCGGCGTCCAACATGGACCCTTACATCGTCACCTCCATGATCGCCGAGACCACCATCATCTGGAAGCCCTGA
>OsGS1b.2
ATGGCCAACCTCACCGACCTCGTTAACCTCAACCTCAGCGACTGCAGCGACAAGATCATCGCCGAGTACATCTGGGTTGGAGGATCGGGCATAGACCTCAGGAGCAAAGCGAGGACTGTGAAAGGCCCCATCACCGATGTGAGCCAGCTGCCGAAGTGGAACTACGACGGCTCCAGCACCGGGCAGGCTCCCGGCGAGGACAGCGAAGTGATCCTCTACCCTCAAGCCATTTTCAAGGACCCGTTCAGGAGGGGCGACAACATCCTTGTGATGTGCGACTGCTACACGCCACAAGGTGAGCCAATCCCCACTAACAAGAGGCACAGTGCCGCCAAGATCTTCAGCCACCCTGATGTTGTTGCTGAGGTGCCATGGTACGGTATTGAGCAGGAGTACACACTCCTTCAAAAGGATGTGAACTGGCCCCTTGGCTGGCCAGTTGGTGGCTTCCCTGGCCCACAGGGACCATACTACTGCGCTGCCGGTGCCGAAAAGGCGTTCGGCCGCGACATCGTGGACGCCCACTACAAGGCCTGCATCTACGCCGGGATCAACATCAGTGGCATCAACGGGGAAGTCATGCCCGGCCAGTGGGAGTTCCAAGTTGGCCCGTCAGTTGGCATCGCCGCTGCTGACCAAGTGTGGGTTGCCCGCTACATCCTCGAGAGGGTCACAGAGGTGGCCGGAGTCGTGCTCTCCCTTGACCCGAAGCCGATCCCGGGTGACTGGAATGGCGCTGGTGCCCACACCAACTTCAGCACCAAGTCGATGAGGGAGCCGGGAGGCTACGAGGTGATCAAGAAGGCGATCGACAAGCTCGCGCTGAGGCACAAGGAGCACATCGCCGCCTACGGCGAGGGCAACGAGCGCCGCCTCACCGGCCGCCACGAGACCGCCGACATCAACACCTTCAAATGGGGCGTGGCGAACCGCGGCGCGTCCATCCGCGTGGGGCGCGACACGGAGAAGGAGGGCAAGGGGTACTTCGAGGACAGGAGGCCGGCGTCCAACATGGACCCATACGTCGTCACCGGCATGATCGCCGAGACCACGCTGCTGTGGAAGCAGAACTAA
>OsGS1b.3
ATGTCGTCGTCCCTGCTCACTGACCTCGTTAACCTCGACCTGTCGGAGAGCACGGACAAGGTCATCGCCGAGTACATATGGGTTGGTGGTACTGGGATGGATGTGAGGAGCAAAGCCAGAACGTTGTCTGGACCTGTTGATGACCCAAGCAAGCTTCCAAAGTGGAACTTTGATGGCTCCAGCACCGGTCAGGCTACCGGTGACGACAGTGAAGTCATCCTCCACCCTCAAGCCATCTTCAGAGACCCATTCAGGAAGGGGAAGAACATCCTGGTCATGTGTGACTGTTATGCGCCGAATGGCGAGCCGATTCCGACGAACAACCGGTACAATGCAGCAAGGATCTTCAGTCATCCTGATGTCAAGGCTGAAGAGCCATGGTATGGGATTGAGCAGGAGTACACCCTTCTTCAGAAGCACATCAACTGGCCTCTTGGCTGGCCACTAGGTGGCTATCCAGGCCCTCAGGGTCCGTACTACTGTGCGGCGGGAGCCGATAAATCGTACGGGCGCGACATCGTTGATGCCCACTACAAGGCCTGCCTGTTTGCCGGCATCAACATCAGCGGGATCAACGCAGAAGTCATGCCGGGGCAGTGGGAGTTCCAGATTGGCCCTGTCGTTGGCGTCTCCGCAGGGGATCATGTCTGGGTGGCACGCTACATTCTTGAGAGGATCACTGAGATTGCTGGCGTCGTCGTGTCCTTCGACCCCAAGCCCATTCCGGGAGACTGGAATGGCGCCGGTGCTCACACCAACTACAGCACCAAGTCGATGAGGAGCAATGGCGGCTACGAGGTGATCAAGAAAGCGATCAAGAAGCTTGGCATGCGCCACCGTGAGCACATCGCCGCCTACGGCGACGGCAACGAGCGCCGCCTCACCGGCCGCCACGAGACCGCCGACATCAACAACTTCGTCTGGGGCGTAGCGAACCGCGGCGCGTCGGTGCGTGTCGGCCGGGACACCGAGAAGGACGGCAAAGGTTACTTCGAGGACAGGAGGCCGGCGTCCAACATGGACCCGTACCTGGTGACCGCCATGATCGCCGAGACCACCATCCTCTGGGAGCCCAGCCACGGCCACGGCCACGGCCAATCCAACGGCAAGTGA
>OsGS2
ATGGCGCAGGCGGTGGTGCCGGCGATGCAGTGCCAGGTCGGGGCCGTGCGGGCGAGGCCGGCGGCGGCTGCGGCGGCGGCGGGGGGGAGGGTGTGGGGAGTCAGGAGGACCGGGCGCGGCACGTCGGGGTTCAGGGTGATGGCCGTGAGCACGGAGACCACCGGGGTGGTGACGCGGATGGAGCAGCTGCTCAACATGGACACCACCCCCTTCACCGACAAGATCATCGCCGAGTACATCTGGGTTGGAGGAACTGGAATTGACCTCAGAAGCAAATCAAGGACAATATCAAAACCAGTGGAGGACCCCTCGGAGCTACCAAAATGGAACTACGATGGATCAAGCACAGGGCAAGCTCCAGGAGAAGATAGTGAAGTCATCTTATACCCACAGGCTATATTCAAGGACCCATTTCGAGGTGGCAACAACATATTGGTTATGTGTGATACCTACACACCAGCTGGGGAACCCATCCCTACTAACAAACGTAACAGGGCTGCACAAGTATTCAGTGATCCAAAGGTTGTCAGCCAAGTGCCATGGTTTGGAATAGAACAGGAGTACACTTTGCTCCAGAGAGACGTAAACTGGCCTCTTGGCTGGCCCGTTGGAGGCTACCCTGGGCCCCAGGGTCCATACTACTGCGCTGTAGGATCGGACAAATCGTTTGGCCGTGACATATCAGATGCTCACTACAAGGCATGTCTTTATGCTGGAATTAACATTAGTGGAACAAATGGAGAGGTCATGCCTGGTCAGTGGGAGTACCAGGTTGGACCTAGTGTCGGTATTGAAGCTGGAGACCACATATGGATTTCAAGATATATTCTTGAGAGAATAACGGAGCAGGCTGGTGTAGTGCTTACCCTTGACCCCAAACCAATTCAGGGAGACTGGAATGGAGCTGGGTGCCACACAAACTACAGCACCAAGAGTATGCGTGAAGATGGAGGATTTGAGGTGATCAAGAAGGCAATCCTAAACCTATCACTTCGCCATGACTTGCATATAAGTGCATATGGTGAAGGAAATGAAAGGAGGTTGACAGGTTTACACGAGACAGCTAGCATTGACAATTTCTCATGGGGTGTGGCAAACCGTGGATGCTCTATTCGGGTGGGGCGAGACACCGAGGCGAAGGGAAAAGGCTACTTGGAAGACCGTCGCCCGGCATCAAACATGGACCCGTACGTCGTGACAGCGCTATTGGCTGAAACCACAATTCTTTGGGAGCCAACCCTCGAAGCGGAGGTTCTTGCTGCTAAGAAGTTGGCCCTGAAGGTATGA
>AtGS1b.1
ATGAGTCTTGTTTCAGATCTCATCAACCTTAACCTCTCAGACTCCACTGACAAAATCATTGCTGAATACATATGGGTTGGTGGTTCTGGAATGGACATGAGAAGCAAAGCCAGGACTCTACCTGGACCAGTGACTGACCCTTCGCAGCTACCAAAGTGGAACTATGATGGTTCAAGCACAGGCCAAGCTCCTGGTGAAGACAGTGAAGTCATCTTATACCCTCAAGCCATATTCAAGGATCCTTTCCGTAGAGGAAACAACATTCTTGTCATGTGCGATGCGTACACTCCCGCGGGTGAACCAATCCCGACTAACAAAAGACACGCTGCGGCTAAGGTCTTTAGCAACCCTGATGTTGCAGCTGAAGTGCCATGGTATGGTATTGAGCAAGAATACACTTTACTCCAGAAAGATGTGAAGTGGCCTGTTGGTTGGCCTATTGGTGGTTATCCCGGCCCTCAGGGACCGTACTATTGCGGTATTGGAGCAGACAAATCTTTTGGCAGAGATGTTGTTGATTCTCACTACAAGGCCTGCTTATACGCTGGGATCAACATTAGTGGCATCAATGGAGAAGTCATGCCGGGTCAGTGGGAGTTCCAGGTCGGTCCAGCTGTTGGTATCTCGGCTGCTGATGAAATTTGGGTCGCTCGTTACATTTTGGAGAGGATCACAGAGATTGCTGGTGTAGTGGTATCTTTTGACCCGAAACCGATTCCCGGTGACTGGAACGGTGCTGGTGCTCACTGCAACTACAGTACCAAGTCAATGAGGGAAGAAGGCGGTTACGAGATCATCAAGAAAGCAATCGATAAATTGGGACTGAGACACAAAGAACACATTGCTGCTTACGGTGAAGGCAATGAGCGTCGTCTCACAGGACACCACGAGACTGCTGACATCAACACTTTCCTTTGGGGTGTTGCGAACCGTGGAGCATCGATCCGAGTAGGACGTGATACGGAGAAAGAAGGGAAAGGATACTTTGAGGACAGGAGGCCAGCTTCGAACATGGATCCTTACATTGTCACTTCCATGATTGCAGAGACTACAATCCTCTGGAATCCTTGA
>AtGS1b.2
ATGAGTCTTCTTGCAGATCTTGTTAACCTTGACATCTCAGACAACAGTGAAAAGATCATCGCTGAATACATATGGGTTGGTGGTTCTGGTATGGACATGAGAAGCAAAGCCAGGACTCTCCCTGGACCTGTGACCGATCCATCAAAACTTCCAAAGTGGAACTATGATGGTTCAAGCACTGGTCAAGCTCCTGGTCAAGACAGTGAAGTGATCTTATACCCTCAAGCAATTTTCAAAGATCCATTCCGTAGAGGCAACAACATCCTTATTAACGTTTTTTATCGGTTTGATCAGGTTATGTGTGATGCTTACACTCCAGCGGGAGAGCCAATCCCTACTAACAAGCGACATGCTGCGGCTGAGATCTTTGCTAACCCTGATGTTATTGCTGAAGTGCCATGGTATGGAATCGAACAAGAATACACTTTGTTGCAGAAGGATGTGAACTGGCCTCTTGGATGGCCCATTGGTGGCTTCCCTGGCCCTCAGGGACCATACTACTGCAGTATTGGAGCTGACAAATCTTTTGGAAGAGACATTGTTGATGCTCACTACAAAGCCTCTTTGTATGCTGGAATCAACATCAGTGGGATCAATGGAGAAGTCATGCCGGGACAATGGGAGTTCCAAGTCGGCCCATCGGTCGGTATCTCAGCTGCTGATGAAATATGGATCGCTCGTTACATTTTGGAGAGGATCACAGAGATTGCTGGTGTGGTTGTATCTTTTGACCCAAAACCTATTCCTGGTGACTGGAATGGAGCTGGTGCTCACACCAATTACAGTACTAAATCAATGAGGGAAGAAGGAGGATACGAGATAATCAAGAAGGCGATCGAGAAGCTTGGCTTGAGACACAAGGAACACATTTCCGCTTACGGTGAAGGAAACGAGCGTCGTCTCACGGGACACCATGAAACTGCTGACATCAACACTTTCCTTTGGGGTGTTGCGAACCGTGGTGCATCGATCCGAGTAGGACGTGACACCGAGAAAGAAGGGAAGGGATACTTTGAGGATAGGAGGCCAGCTTCAAACATGGACCCTTACGTTGTTACTTCCATGATTGCAGAGACTACACTCCTCTGGAACCCTTGA
>AtGS1b.3
ATGTCTCTGCTCTCAGATCTCGTTAACCTCAACCTCACCGATGCCACCGGGAAAATCATCGCCGAATACATATGGATCGGTGGATCTGGAATGGATATCAGAAGCAAAGCCAGGACACTACCAGGACCAGTGACTGATCCATCAAAGCTTCCCAAGTGGAACTACGACGGATCCAGCACCGGTCAGGCTGCTGGAGAAGACAGTGAAGTCATTCTATACCCTCAGGCAATATTCAAGGATCCCTTCAGGAAAGGCAACAACATCCTGGTGATGTGTGATGCTTACACACCAGCTGGTGATCCTATTCCAACCAACAAGAGGCACAACGCTGCTAAGATCTTCAGCCACCCCGACGTTGCCAAGGAGGAGCCTTGGTATGGGATTGAGCAAGAATACACTTTGATGCAAAAGGATGTGAACTGGCCAATTGGTTGGCCTGTTGGTGGCTACCCTGGCCCTCAGGGACCTTACTACTGTGGTGTGGGAGCTGACAAAGCCATTGGTCGTGACATTGTGGATGCTCACTACAAGGCCTGTCTTTACGCCGGTATTGGTATTTCTGGTATCAATGGAGAAGTCATGCCAGGCCAGTGGGAGTTCCAAGTCGGCCCTGTTGAGGGTATTAGTTCTGGTGATCAAGTCTGGGTTGCTCGATACCTTCTCGAGAGGATCACTGAGATCTCTGGTGTAATTGTCAGCTTCGACCCGAAACCAGTCCCGGGTGACTGGAATGGAGCTGGAGCTCACTGCAACTACAGCACTAAGACAATGAGAAACGATGGAGGATTAGAAGTGATCAAGAAAGCGATAGGGAAGCTTCAGCTGAAACACAAAGAACACATTGCTGCTTACGGTGAAGGAAACGAGCGTCGTCTCACTGGAAAGCACGAAACCGCAGACATCAACACATTCTCTTGGGGAGTCGCGAACCGTGGAGCGTCAGTGAGAGTGGGACGTGACACAGAGAAGGAAGGTAAAGGGTACTTCGAAGACAGAAGGCCAGCTTCTAACATGGATCCTTACGTTGTCACCTCCATGATCGCTGAGACGACCATACTCGGTTGA
>AtGS1b.4
ATGTCTTCACTTGCAGATTTAATCAATCTCGATCTCTCCGATTCCACTGACCAGATCATCGCCGAGTACATATGGATTGGTGGATCGGGCTTGGATATGAGAAGCAAAGCAAGGACTTTGCCTGGACCAGTGACGGATCCATCGCAGTTACCGAAATGGAACTACGACGGTTCAAGCACCGGCCAAGCTCCGGGCGATGACAGTGAAGTCATCATCTACCCTCAAGCTATCTTCAAAGACCCCTTCAGAAGAGGCAACAACATCCTTGTGATGTGTGACGCATATACACCGGCAGGAGAGCCGATTCCGACGAACAAAAGGCATGCGGCGGCTAAGATCTTTGAAGACCCTAGTGTTGTCGCCGAAGAAACATGGTACGGAATTGAACAAGAGTATACCTTGTTGCAAAAGGATATTAAGTGGCCGGTAGGTTGGCCGGTCGGCGGTTTCCCAGGTCCTCAGGGACCGTACTACTGTGGAGTTGGAGCAGACAAAGCCTTTGGAAGAGACATCGTTGATTCTCATTACAAAGCTTGTCTTTACGCCGGAATCAATGTCAGTGGGACTAACGGCGAAGTTATGCCTGGCCAGTGGGAGTTCCAAGTCGGTCCCACCGTTGGAATCGCTGCCGCCGATCAGGTCTGGGTTGCTCGTTACATTCTTGAGAGGATCACAGAATTGGCTGGAGTTGTTCTGTCTCTAGACCCTAAACCAATTCCGGGAGATTGGAATGGTGCAGGGGCACACACAAATTACAGTACGAAGTCGATGAGAGAAGATGGAGGGTACGAGGTGATAAAGAAAGCAATAGAGAAGCTTGGATTGCGTCACAAGGAACACATTGCTGCTTATGGTGAAGGCAACGAGCGTCGTCTCACCGGAAAACATGAAACCGCCGATATCAACACTTTCTTATGGGGTGTGGCAAACCGTGGGGCATCGATTAGGGTTGGGCGTGACACTGAGCAGGCTGGAAAAGGATACTTTGAAGATCGTAGGCCAGCTTCGAACATGGATCCTTACACTGTGACCTCCATGATTGCTGAATCCACAATCCTTTGGAAACCATGA
>AtGS1b.5
ATGACGTCTCCTCTCTCAGATCTCCTAAACCTTGATCTATCAGACACCAAGAAAATCATCGCTGAATACATATGGATCGGTGGCTCTGGAATGGATATTAGAAGCAAAGCCAGGACATTACCAGGACCAGTAAGTAATCCAACAAAGCTTCCAAAATGGAACTACGATGGATCTAGCACCGATCAAGCTGCCGGAGATGATAGTGAAGTCATTCTTTATCCTCAGGCAATATTTAAGGACCCATTCAGGAAGGGGAACAACATTCTGGTGATGTGTGATGCTTACAGACCGGCCGGAGATCCAATTCCGACCAACAATAGGCACAAGGCCGTAAAAATCTTCGATCATCCCAATGTGAAGGCTGAAGAGCCTTGGTTTGGGATAGAGCAAGAATACACATTACTTAAAAAAGATGTGAAGTGGCCACTAGGTTGGCCTCTTGGTGGCTTTCCTGGTCCTCAGGGACCGTACTATTGTGCAGTAGGTGCAGACAAAGCTTTTGGTCGTGACATTGTCGATGCTCACTATAAAGCTTGTCTATACTCCGGTTTGAGTATTGGTGGTGCCAATGGTGAAGTCATGCCTGGACAATGGGAGTTTCAAATCAGTCCTACTGTTGGTATTGGTGCAGGTGATCAATTATGGGTTGCTCGTTACATTCTTGAGAGGATTACTGAGATATGCGGTGTGATTGTCTCATTCGATCCAAAACCAATCCAGGGTGATTGGAATGGAGCAGCCGCTCATACGAACTTCAGTACAAAATCGATGAGGAAAGATGGAGGACTGGATTTGATTAAGGAAGCAATAAAGAAGCTTGAAGTGAAACACAAACAACACATTGCTGCTTATGGTGAAGGCAACGAGAGGCGTCTCACTGGGAAGCATGAAACTGCAGACATCAACACTTTCTCTTGGGGAGTGGCGGATCGTGGAGCATCGGTGAGAGTAGGAAGAGATACGGAGAAAGAAGGTAAAGGGTATTTTGAAGATCGAAGGCCTTCGTCTAATATGGATCCTTACCTAGTTACCTCCATGATTGCTGAAACCACCATCCTCTAA
>AtGS2
ATGGCTCAGATCTTAGCAGCTTCTCCAACATGTCAGATGAGAGTGCCTAAACACTCATCAGTCATTGCATCATCATCCAAGTTATGGAGCTCTGTTGTGTTGAAACAGAAGAAGCAGAGCAACAACAAAGTCAGAGGCTTTAGAGTTCTTGCTCTCCAATCTGATAACAGTACTGTCAATAGAGTTGAGACTCTTCTCAATTTAGACACCAAACCTTACTCTGACAGGATCATTGCTGAATACATTTGGATCGGAGGATCTGGAATTGACCTTAGAAGCAAGTCAAGGACTATCGAAAAGCCGGTGGAGGATCCTTCTGAGCTACCTAAGTGGAACTATGATGGTTCGAGTACCGGTCAAGCACCTGGTGAAGATAGTGAAGTGATTCTATACCCGCAAGCTATCTTCAGAGATCCTTTCCGTGGAGGCAATAACATCTTGGTTATCTGTGATACTTGGACACCAGCTGGTGAGCCAATTCCAACAAACAAACGTGCTAAAGCTGCTGAGATCTTCAGTAACAAGAAGGTCTCTGGCGAGGTTCCATGGTTCGGCATTGAACAAGAGTACACTTTACTTCAGCAAAACGTCAAATGGCCTTTAGGTTGGCCTGTTGGAGCGTTCCCTGGTCCTCAGGGTCCTTACTACTGTGGAGTTGGAGCTGACAAGATTTGGGGGCGTGACATTTCAGATGCTCATTACAAAGCTTGTTTATATGCTGGAATTAACATTAGTGGTACTAATGGTGAAGTTATGCCTGGACAGTGGGAGTTCCAAGTTGGCCCGAGCGTAGGAATTGATGCAGGTGATCATGTTTGGTGTGCTAGATACCTTCTTGAGAGAATCACAGAACAAGCTGGTGTTGTCCTAACACTTGATCCCAAACCGATAGAGGGTGACTGGAACGGTGCTGGTTGCCACACCAATTACAGTACCAAGAGCATGAGAGAGGAAGGAGGATTTGAAGTGATCAAGAAGGCTATCTTGAACCTCTCGCTTCGCCACAAGGAGCACATCAGTGCCTACGGTGAAGGAAACGAGAGAAGGTTGACCGGAAAGCACGAGACAGCTAGTATTGACCAGTTCTCATGGGGCGTGGCTAACCGTGGATGCTCTATTCGTGTGGGACGTGACACCGAGGCGAAAGGAAAAGGTTACTTAGAAGATCGCCGTCCAGCATCTAACATGGACCCATACATTGTGACCTCACTTTTGGCAGAGACCACACTCCTGTGGGAGCCAACTCTTGAGGCTGAAGCCCTTGCAGCTCAAAAGCTTTCTTTGAATGTTTAA
